# Supplementary material for: Infectivity and stress tolerance traits affect community assembly of plant pathogenic fungi
Source: Front Microbiol. 2023 Aug 25;14:1234724. doi: 10.3389/fmicb.2023.1234724 (PMC10486888; doi:10.3389/fmicb.2023.1234724)
Supplement: Supplementary file 2 [file Data_Sheet_2.FASTA]

>SY189 [organism=Fusarium asiaticum] Translation elongation factor-1 alpha gene, partial sequence
GTGAGTACCACCGCATCCCAACCCCGCCGACACTTGGCGGGGTAGTTTCAAATTTCCAATGTGCTGACATACTTTGATAGACCGGTCACTTGATCTACCAGTGCGGTGGTATCGACAAGCGAACCATCGAGAAGTTCGAGAAGGTTGGTCTCATTTTCCTCGATCGCGCGCCCTTTTCCTTTCGAAATATCATTCGAATCGCACTCACACGACGACTCGATACGCGCCTGTTACCCCGCTCGAGGTCAAAAATTTTGCGGCTTTGTCGTAATTTTTTTCCCTGGTGGGGCTCATACCCCGCCACTCGAGCGACAGGCGTTTGCCCTCTTCCCACAAACCATTCCCTGGGCGCTCATCATCACGTGTCAACCAGTCACTAACCACCTGTCAATAGGAAGCCGCCGAGCTCGGTAAGGGTTCCTTCAAGTACGCCTGGGTTCTTGACAAGCTCAAAGCCGAGCGTGAGCGTGGTATCACCATTGATATCGCCCTCTGGAAGTTCGAGACTCCTCGCTACTATGTCACCGTCATTGGTATGTTGTCACCACTGCTGTCATCACATTCTCATACTAACATGGCTATCAGACGCTCCCGGTCACCGTGATTTCATCAAGAACATGAT
>SY205 [organism=Fusarium asiaticum] Translation elongation factor-1 alpha gene, partial sequence
GTGAGTACCACCGCATCCCAACCCCGCCGACACTTGGCGGGGTAGTTTCAAATTTCCAATGTGCTGACATACTTTGATAGACCGGTCACTTGATCTACCAGTGCGGTGGTATCGACAAGCGAACCATCGAGAAGTTCGAGAAGGTTGGTCTCATTTTCCTCGATCGCGCGCCCTTTTCCTTTCGAAATATCATTCGAATCGCACTCACACGACGACTCGATACGCGCCTGTTACCCCGCTCGAGGTCAAAAATTTTGCGGCTTTGTCGTAATTTTTTTCCCTGGTGGGGCTCATACCCCGCCACTCGAGCGACAGGCGTTTGCCCTCTTCCCACAAACCATTCCCTGGGCGCTCATCATCACGTGTCAACCAGTCACTAACCACCTGTCAATAGGAAGCCGCCGAGCTCGGTAAGGGTTCCTTCAAGTACGCCTGGGTTCTTGACAAGCTCAAAGCCGAGCGTGAGCGTGGTATCACCATTGATATCGCCCTCTGGAAGTTCGAGACTCCTCGCTACTATGTCACCGTCATTGGTATGTTGTCACCACTGCTGTCATCACATTCTCATACTAACATGGCTATCAGACGCTCCCGGTCACCGTGATTTCATCAAGAACATGAT
>SY13 [organism=Fusarium asiaticum] Translation elongation factor-1 alpha gene, partial sequence
GTGAGTACCACCGCATCCCAACCCCGCCGACACTTGGCGGGGTAGTTTCAAATTTCCAATGTGCTGACATACTTTGATAGACCGGTCACTTGATCTACCAGTGCGGTGGTATCGACAAGCGAACCATCGAGAAGTTCGAGAAGGTTGGTCTCATTTTCCTCGATCGCGCGCCCTTTTCCTTTCGAAATATCATTCGAATCGCACTCACACGACGACTCGATACGCGCCTGTTACCCCGCTCGAGGTCAAAAATTTTGCGGCTTTGTCGTAATTTTTTTCCCTGGTGGGGCTCATACCCCGCCACTCGAGCGACAGGCGTTTGCCCTCTTCCCACAAACCATTCCCTGGGCGCTCATCATCACGTGTCAACCAGTCACTAACCACCTGTCAATAGGAAGCCGCCGAGCTCGGTAAGGGTTCCTTCAAGTACGCCTGGGTTCTTGACAAGCTCAAAGCCGAGCGTGAGCGTGGTATCACCATTGATATCGCCCTCTGGAAGTTCGAGACTCCTCGCTACTATGTCACCGTCATTGGTATGTTGTCACCACTGCTGTCATCACATTCTCATACTAACATGGCTATCAGACGCTCCCGGTCACCGTGATTTCATCAAGAACATGAT
>SY209 [organism=Fusarium asiaticum] Translation elongation factor-1 alpha gene, partial sequence
GTGAGTACCACCGCATCCCAACCCCGCCGACACTTGGCGGGGTAGTTTCAAATTTCCAATGTGCTGACATACTTTGATAGACCGGTCACTTGATCTACCAGTGCGGTGGTATCGACAAGCGAACCATCGAGAAGTTCGAGAAGGTTGGTCTCATTTTCCTCGATCGCGCGCCCTTTTCCTTTCGAAATATCATTCGAATCGCACTCACACGACGACTCGATACGCGCCTGTTACCCCGCTCGAGGTCAAAAATTTTGCGGCTTTGTCGTAATTTTTTTCCCTGGTGGGGCTCATACCCCGCCACTCGAGCGACAGGCGTTTGCCCTCTTCCCACAAACCATTCCCTGGGCGCTCATCATCACGTGTCAACCAGTCACTAACCACCTGTCAATAGGAAGCCGCCGAGCTCGGTAAGGGTTCCTTCAAGTACGCCTGGGTTCTTGACAAGCTCAAAGCCGAGCGTGAGCGTGGTATCACCATTGATATCGCCCTCTGGAAGTTCGAGACTCCTCGCTACTATGTCACCGTCATTGGTATGTTGTCACCACTGCTGTCATCACATTCTCATACTAACATGGCTATCAGACGCTCCCGGTCACCGTGATTTCATCAAGAACATGAT
>SY120 [organism=Fusarium graminearum] Translation elongation factor-1 alpha gene, partial sequence
GTGAGTACCACCGCATCCCAACCCCGCCGACACTTGGCGGGGTAGTTTCAAATTTCCAATGTGCTGACATACTTTGATAGACCGGTCACTTGATCTACCAGTGCGGTGGTATCGACAAGCGAACCATCGAGAAGTTCGAGAAGGTTGGTCTCATTTTCCTCGATCGCGCGCCCTTTCCCTTTCGAAATATCATTCGAATCGCCCTCACACGACGACTCGATACGCGCCTGTTACCCCGCTCGAGGTCAAAAATTTTGCGGCTTTGTCGTAATTTTTTTCCCGGTGGGGCTCATACCCCGCCACTCGAGCGACAGGCGTCTGCCCTCTTCCCACAAACCATTCCCTGGGCGCTCATCATCACGTGTCAACCAGTCACTAACCACCTGTCAATAGGAAGCCGCCGAGCTCGGTAAGGGTTCCTTCAAGTACGCCTGGGTTCTTGACAAGCTCAAAGCCGAGCGTGAGCGTGGTATCACCATTGATATCGCCCTCTGGAAGTTCGAGACTCCTCGCTACTATGTCACCGTCATTGGTATGTTGTCACCACTGCTGTCATCACATTCTCATACTAACATGGCTATCAGACGCTCCCGGTCACCGTGATTTCATCAAGAACATGAT
>SY73 [organism=Fusarium asiaticum] Translation elongation factor-1 alpha gene, partial sequence
GTGAGTACCACCGCATCCCAACCCCGCCGACACTTGGCGGGGTAGTTTCAAATTTCCAATGTGCTGACATACTTTGATAGACCGGTCACTTGATCTACCAGTGCGGTGGTATCGACAAGCGAACCATCGAGAAGTTCGAGAAGGTTGGTCTCATTTTCCTCGATCGCGCGCCCTTTTCCTTTCGAAATATCATTCGAATCGCACTCACACGACGACTCGATACGCGCCTGTTACCCCGCTCGAGGTCAAAAATTTTGCGGCTTTGTCGTAATTTTTTTCCCTGGTGGGGCTCATACCCCGCCACTCGAGCGACAGGCGTTTGCCCTCTTCCCACAAACCATTCCCTGGGCTCTCATCATCACGTGTCAACCAGTCACTAACCACCTGTCAATAGGAAGCCGCCGAGCTCGGTAAGGGTTCCTTCAAGTACGCCTGGGTTCTTGACAAGCTCAAAGCCGAGCGTGAGCGTGGTATCACCATTGATATCGCCCTCTGGAAGTTCGAGACTCCTCGCTACTATGTCACCGTCATTGGTATGTTGTCACCACTGCTGTCATCACATTCTCATACTAACATGGCTATCAGACGCTCCCGGTCACCGTGATTTCATCAAGAACATGAT
>SY17 [organism=Fusarium asiaticum] Translation elongation factor-1 alpha gene, partial sequence
GTGAGTACCACCGCATCCCAACCCCGCCGACACTTGGCGGGGTAGTTTCAAATTTCCAATGTGCTGACATACTTTGATAGACCGGTCACTTGATCTACCAGTGCGGTGGTATCGACAAGCGAACCATCGAGAAGTTCGAGAAGGTTGGTCTCATTTTCCTCGATCGCGCGCCCTTTTCCTTTCGAAATATCATTCGAATCGCACTCACACGACGACTCGATACGCGCCTGTTACCCCGCTCGAGGTCAAAAATTTTGCGGCTTTGTCGTAATTTTTTTCCCTGGTGGGGCTCATACCCCGCCACTCGAGCGACAGGCGTTTGCCCTCTTCCCACAAACCATTCCCTGGGCGCTCATCATCACGTGTCAACCAGTCACTAACCACCTGTCAATAGGAAGCCGCCGAGCTCGGTAAGGGTTCCTTCAAGTACGCCTGGGTTCTTGACAAGCTCAAAGCCGAGCGTGAGCGTGGTATCACCATTGATATCGCCCTCTGGAAGTTCGAGACTCCTCGCTACTATGTCACCGTCATTGGTATGTTGTCACCACTGCTGTCATCACATTCTCATACTAACATGGCTATCAGACGCTCCCGGTCACCGTGATTTCATCAAGAACATGAT
>SY97 [organism=Fusarium asiaticum] Translation elongation factor-1 alpha gene, partial sequence
GTGAGTACCACCGCATCCCAACCCCGCCGACACTTGGCGGGGTAGTTTCAAATTTCCAATGTGCTGACATACTTTGATAGACCGGTCACTTGATCTACCAGTGCGGTGGTATCGACAAGCGAACCATCGAGAAGTTCGAGAAGGTTGGTCTCATTTTCCTCGATCGCGCGCCCTTTTCCTTTCGAAATATCATTCGAATCGCACTCACACGACGACTCGATACGCGCCTGTTACCCCGCTCGAGGTCAAAAATTTTGCGGCTTTGTCGTAATTTTTTTCCCTGGTGGGGCTCATACCCCGCCACTCGAGCGACAGGCGTTTGCCCTCTTCCCACAAACCATTCCCTGGGCGCTCATCATCACGTGTCAACCAGTCACTAACCACCTGTCAATAGGAAGCCGCCGAGCTCGGTAAGGGTTCCTTCAAGTACGCCTGGGTTCTTGACAAGCTCAAAGCCGAGCGTGAGCGTGGTATCACCATTGATATCGCCCTCTGGAAGTTCGAGACTCCTCGCTACTATGTCACCGTCATTGGTATGTTGTCACCACTGCTGTCATCACATTCTCATACTAACATGGCTATCAGACGCTCCCGGTCACCGTGATTTCATCAAGAACATGAT
>SY33 [organism=Fusarium asiaticum] Translation elongation factor-1 alpha gene, partial sequence
GTGAGTACCACCGCATCCCAACCCCGCCGACACTTGGCGGGGTAGTTTCAAATTTCCAATGTGCTGACATACTTTGATAGACCGGTCACTTGATCTACCAGTGCGGTGGTATCGACAAGCGAACCATCGAGAAGTTCGAGAAGGTTGGTCTCATTTTCCTCGATCGCGCGCCCTTTTCCCTTTCGAAATATCATTCGAATCGCCCTCACACGACGACTCGATACGCGCCTGTTACCCCGCTCGAGGTCAAAAATTTTGCGGCTTTGTCGTAATTTTTTCCCCCGGTGGGGCTCATACCCCGCCACTCGAGCGACAGGCGTCTGCCCTCTTCCCACAAACCATTCCCTGGGCGCTCATCATCACGTGTCAACCAGTCACTAACCACCTGTCAATAGGAAGCCGCCGAGCTCGGTAAGGGTTCCTTCAAGTACGCCTGGGTTCTTGACAAGCTCAAAGCCGAGCGTGAGCGTGGTATCACCATTGATATCGCCCTCTGGAAGTTCGAGACTCCTCGCTACTATGTCACCGTCATTGGTATGTTGTCACCACTGCTGTCATCACATTCTCATACTAACATGGCTATCAACGCTCCCGGTCACCGTGATTTCATCAAGAACATGAT
>SY36 [organism=Fusarium asiaticum] Translation elongation factor-1 alpha gene, partial sequence
GTGAGTACCACCGCATCCCAACCCCGCCGACACTTGGCGGGGTAGTTTCAAATTTCCAATGTGCTGACATACTTTGATAGACCGGTCACTTGATCTACCAGTGCGGTGGTATCGACAAGCGAACCATCGAGAAGTTCGAGAAGGTTGGTCTCATTTTCCTCGATCGCGCGCCCTTTTCCTTTCGAAATATCATTCGAATCGCACTCACACGACGACTCGATACGCGCCTGTTACCCCGCTCGAGGTCAAAAATTTTGCGGCTTTGTCGTAATTTTTTTTTCCTAGKGGGGCTCATACCCCGCCACTCGAGCGACAGGCGTTTGCCCTCTTCACACAAACCATTCCCTGGGCGCTCATCATCACGTGTCAACCAGTCACTAACCACCTGTCAATAGGAAGCCGCCGAGCTCGGTAAGGGTTCCTTCAAGTACGCCTGGGTTCTTGACAAGCTCAAAGCCGAGCGTGAGCGTGGTATCACCATTGATATCGCCCTCTGGAAGTTCGAGACTCCTCGCTACTATGTCACCGTCATTGGTATGTTGTCACCACTGCTGTCATCACATTCTCATACTAACATGGCTATCAGACGCTCCCGGTCACCGTGATTTCATCAAGAACATGAT
>SY42 [organism=Fusarium asiaticum] Translation elongation factor-1 alpha gene, partial sequence
GTGAGTACCACCGCATCCCAACCCCGCCGACACTTGGCGGGGTAGTTTCAAATTTCCAATGTGCTGACATACTTTGATAGACCGGTCACTTGATCTACCAGTGCGGTGGTATCGACAAGCGAACCATCGAGAAGTTCGAGAAGGTTGGTCTCATTTTCCTCGATCGCGCGCCCTTTTCCTTTCGAAATATCATTCGAATCGCACTCACACGACGACTCGATACGCGCCTGTTACCCCGCTCGAGGTCAAAAATTTTGCGGCTTTGTCGTAATTTTTTTCCCTGGTGGGGCTCATACCCCGCCACTCGAGCGACAGGCGTTTGCCCTCTTCCCACAAACCATTCTCTGGGCGCTCATCATCACGTGTCAACCAGTCACTAACCACCTGTCAATAGGAAGCCGCCGAGCTCGGTAAGGGTTCCTTCAAGTACGCCTGGGTTCTTGACAAGCTCAAAGCCGAGCGTGAGCGTGGTATCACCATTGATATCGCCCTCTGGAAGTTCGAGACTCCTCGCTACTATGTCACCGTCATTGGTATGTTGTCACCACTGCTGTCATCACATTCTCATACTAACATGGCTATCAGACGCTCCCGGTCACCGTGATTTCATCAAGAACATGAT
>SY26 [organism=Fusarium graminearum] Translation elongation factor-1 alpha gene, partial sequence
GTGAGTACCACCGCATCCCAACCCCGCCGACACTTGGCGGGGTAGTTTCAAATTTCCAATGTGCTGACATACTTTGATAGACCGGTCACTTGATCTACCAGTGCGGTGGTATCGACAAGCGAACCATCGAGAAGTTCGAGAAGGTTGGTCTCATTTTCCTCGATCGCGCGCCCTTTTCCCTTTCGAAATATCATTCGAATCGCCCTCACACGACGACTCGATACGCGCCTGTTACCCCGCTCGAGGTCAAAAATTTTGCGGCTTTGTCGTAATTTTTTTCCCCGGTGGGGCTCATACCCCGCCACTCGAGCGACAGGCGTCTGCCCTCTTCCCACAAACCATTCCCTGGGCGCTCATCATCACGTGTCAACCAGTCACTAACCACCTGTCAATAGGAAGCCGCCGAGCTCGGTAAGGGTTCCTTCAAGTACGCCTGGGTTCTTGACAAGCTCAAAGCCGAGCGTGAGCGTGGTATCACCATTGATATCGCCCTCTGGAAGTTCGAGACTCCTCGCTACTATGTCACCGTCATTGGTATGTTGTCACCACTGCTGTCATCACATTCTCATACTAACATGGCTATCAGACGCTCCCGGTCACCGTGATTTCATCAAGAACATGAT
>SY44 [organism=Fusarium graminearum] Translation elongation factor-1 alpha gene, partial sequence
GTGAGTACCACCGCATCCCAACCCCGCCGACACTTGGCGGGGTAGTTTCAAATTTCCAATGTGCTGACATACTTTGATAGACCGGTCACTTGATCTACCAGTGCGGTGGTATCGACAAGCGAACCATCGAGAAGTTCGAGAAGGTTGGTCTCATTTTCCTCGATCGCGCGCCCTTTTCCCTTTCGAAATATCATTCGAATCGCCCTCACACGACGACTCGATACGCGCCTGTTACCCCGCTCGAGGTCAAAAATTTTGCGGCTTTGTCGTAATTTTTTTCCCGGTGGGGCTCATACCCCGCCACTCGAGCGACAGGCGTCTGCCCTCTTCCCACAAACCATTCCCTGGGCGCTCATCATCACGTGTCAACCAGTCACTAACCACCTGTCAATAGGAAGCCGCCGAGCTCGGTAAGGGTTCCTTCAAGTACGCCTGGGTTCTTGACAAGCTCAAAGCCGAGCGTGAGCGTGGTATCACCATTGATATCGCCCTCTGGAAGTTCGAGACTCCTCGCTACTATGTCACCGTCATTGGTATGTTGTCACCACTGCTGTCATCACATTCTCATACTAACATGGCTATCAGACGCTCCCGGTCACCGTGATTTCATCAAGAACATGAT
>SY54 [organism=Fusarium graminearum] Translation elongation factor-1 alpha gene, partial sequence
GTGAGTACCACCGCATCCCAACCCCGCCGACACTTGGCGGGGTAGTTTCAAATTTCCAATGTGCTGACATACTTTGATAGACCGGTCACTTGATCTACCAGTGCGGTGGTATCGACAAGCGAACCATCGAGAAGTTCGAGAAGGTTGGTCTCATTTTCCTCGATCGCGCGCCCTTTTCCCTTTCGAAATATCATTCGAATCGCCCTCACACGACGACTCGATACGCGCCTGTTACCCCGCTCGAGGTCAAAAATTTTGCGGCTTTGTCGTAATTTTTTTCCCGGTGGGGCTCATACCCCGCCACTCGAGCGACAGGCGTCTGCCCTCTTCCCACAAACCATTCCCTGGGCGCTCATCATCACGTGTCAACCAGTCACTAACCACCTGTCAATAGGAAGCCGCCGAGCTCGGTAAGGGTTCCTTCAAGTACGCCTGGGTTCTTGACAAGCTCAAAGCCGAGCGTGAGCGTGGTATCACCATTGATATCGCCCTCTGGAAGTTCGAGACTCCTCGCTACTATGTCACCGTCATTGGTATGTGTCACCACTGCTGTCATCACATTCTCATACTAACATGGCTATCAGACGCTCCCGGTCACCGTGATTTCATCAAGAACATGAT
>SY134 [organism=Fusarium graminearum] Translation elongation factor-1 alpha gene, partial sequence
GTGAGTACCACCGCATCCCAACCCCGCCGACACTTGGCGGGGTAGTTTCAAATTTCCAATGTGCTGACATACTTTGATAGACCGGTCACTTGATCTACCAGTGCGGTGGTATCGACAAGCGAACCATCGAGAAGTTCGAGAAGGTTGGTCTCATTTTCCTCGATCGCGCGCCCTTTTCCCTTTCGAAATATCATTCGAATCGCCCTCACACGACGACTCGATACGCGCCTGTTACCCCGCTCGAGGTCAAAAATTTTGCGGCTTTGTCGTAATTTTTTTCCCGGTGGGGCTCATACCCCGCCACTCGAGCGACAGGCGTCTGCCCTCTTCCCACAAACCATTCCCTGGGCGCTCATCATCACGTGTCAACCAGTCACTAACCACCTGTCAATAGGAAGCCGCCGAGCTCGGTAAGGGTTCCTTCAAGTACGCCTGGGTTCTTGACAAGCTCAAAGCCGAGCGTGAGCGTGGTATCACCATTGATATCGCCCTCTGGAAGTTCGAGACTCCTCGCTACTATGTCACCGTCATTGGTATGTTGTCACCACTGCTGTCATCACATTCTCATACTAACATGGCTATCAGACGCTCCCGGTCACCGTGATTTCATCAAGAACATGAT
>SY66 [organism=Fusarium asiaticum] Translation elongation factor-1 alpha gene, partial sequence
GTGAGTACCACCGCATCCCAACCCCGCCGACACTTGGCGGGGTAGTTTCAAATTTCCAATGTGCTGACATACTTTGATAGACCGGTCACTTGATCTACCAGTGCGGTGGTATCGACAAGCGAACCATCGAGAAGTTCGAGAAGGTTGGTCTCATTTTCCTCGATCGCGCGCCCTTTTCCTTTCGAAATATCATTCGAATCGCACTCACACGACGACTCGATACGCGCCTGTTACCCCGCTCGAGGTCAAAAATTTTGCGGCTTTGTCGTAATTTTTTTCCCTGGTGGGGCTCATACCCCGCCACTCGAGCGACAGGCGTTTGCCCTCTTCCCACAAACCATTCCCTGGGCGCTCATCATCACGTGTCAACCAGTCACTAACCACCTGTCAATAGGAAGCCGCCGAGCTCGGTAAGGGTTCCTTCAAGTACGCCTGGGTTCTTGACAAGCTCAAAGCCGAGCGTGAGCGTGGTATCACCATTGATATCGCCCTCTGGAAGTTCGAGACTCCTCGCTACTATGTCACCGTCATTGGTATGTTGTCACCACTGCTGTCATCACATTCTCATACTAACATGGCTATCAGACGCTCCCGGTCACCGTGATTTCATCAAGAACATGAT
>SY70 [organism=Fusarium graminearum] Translation elongation factor-1 alpha gene, partial sequence
GTGAGTACCACCGCATCCCAACCCCGCCGACACTTGGCGGGGTAGTTTCAAATTTCCAATGTGCTGACATACTTTGATAGACCGGTCACTTGATCTACCAGTGCGGTGGTATCGACAAGCGAACCATCGAGAAGTTCGAGAAGGTTGGTCTCATTTTCCTCGATCGCGCGCCCTTTTCCCTTTCGAAATATCATTCGAATCGCCCTCACACGACGACTCGATACGCGCCTGTTACCCCGCTCGAGGTCAAAAATTTTGCGGCTTTGTCGTAATTTTTTCCCCCGGTGGGGCTCATACCCCGCCACTCGAGCGACAGGCGTCTGCCCTCTTCCCACAAACCATTCCCTGGGCGCTCATCATCACGTGTCAACCAGTCACTAACCACCTGTCAATAGGAAGCCGCCGAGCTCGGTAAGGGTTCCTTCAAGTACGCCTGGGTTCTTGACAAGCTCAAAGCCGAGCGTGAGCGTGGTATCACCATTGATATCGCCCTCTGGAAGTTCGAGACTCCTCGCTACTATGTCACCGTCATTGGTATGTTGTCACCACTGCTGTCATCACATTCTCATACTAACATGGCTATCAGACGCTCCCGGTCACCGTGATTTCATCAAGAACATGAT
>SY49 [organism=Fusarium asiaticum] Translation elongation factor-1 alpha gene, partial sequence
GTGAGTACCACCGCATCCCAACCCCGCCGACACTTGGCGGGGTAGTTTCAAATTTCCAATGTGCTGACATACTTTGATAGACCGGTCACTTGATCTACCAGTGCGGTGGTATCGACAAGCGAACCATCGAGAAGTTCGAGAAGGTTGGTCTCATTTTCCTCGATCGCGCGCCCTTTTCCTTTCGAAATATCATTCGAATCGCACTCACACGACGACTCGATACGCGCCTGTTACCCCGCTCGAGGTCAAAAATTTTGCGGCTTTGTCGTAATTTTTTTCCCTGGTGGGGCTCATACCCCGCCACTCGAGCGACAGGCGTTTGCCCTCTTCCCACAAACCATTCCCTGGGCGCTCATCATCACGTGTCAACCAGTCACTAACCACCTGTCAATAGGAAGCCGCCGAGCTCGGTAAGGGTTCCTTCAAGTACGCCTGGGTTCTTGACAAGCTCAAAGCCGAGCGTGAGCGTGGTATCACCATTGATATCGCCCTCTGGAAGTTCGAGACTCCTCGCTACTATGTCACCGTCATTGGTATGTTGTCACCACTGCTGTCATCACATTCTCATACTAACATGGCTATCAGACGCTCCCGGTCACCGTGATTTCATCAAGAACATGAT
>SY64 [organism=Fusarium asiaticum] Translation elongation factor-1 alpha gene, partial sequence
GTGAGTACCACCGCATCCCAACCCCGCCGACACTTGGCGGGGTAGTTTCAAATTTCCAATGTGCTGACATACTTTGATAGACCGGTCACTTGATCTACCAGTGCGGTGGTATCGACAAGCGAACCATCGAGAAGTTCGAGAAGGTTGGTCTCATTTTCCTCGATCGCGCGCCCTTTTCCCTTTCGAAATATCATTCGAATCGCCCTCACACGACGACTCGATACGCGCCTGTTACCCCGCTCGAGGTCAAAAATTTTGCGGCTTTGTCGTAATTTTTTTCCCGGTGGGGCTCATACCCCGCCACTCGAGCGACAGGCGTCTGCCCTCTTCCCACAAACCATTCCCTGGGCGCTCATCATCACGTGTCAACCAGTCACTAACCACCTGTCAATAGGAAGCCGCCGAGCTCGGTAAGGGTTCCTTCAAGTACGCCTGGGTTCTTGACAAGCTCAAAGCCGAGCGTGAGCGTGGTATCACCATTGATATCGCCCTCTGGAAGTTCGAGACTCCTCGCTACTATGTCACCGTCATTGGTATGTTGTCACCACTGCTGTCATCACATTCTCATACTAACATGGCTATCAGACGCTCCCGGTCACCGTGATTTCATCAAGAACATGAT
>SY71 [organism=Fusarium asiaticum] Translation elongation factor-1 alpha gene, partial sequence
GTGAGTACCACCGCATCCCAACCCCGCCGACACTTGGCGGGGTAGTTTCAAATTTCCAATGTGCTGACATACTTTGATAGACCGGTCACTTGATCTACCAGTGCGGTGGTATCGACAAGCGAACCATCGAGAAGTTCGAGAAGGTTGGTCTCATTTTCCTCGATCGCGCGCCCTTTTCCTTTCGAAATATCATTCGAATCGCACTCACACGACGACTCGATACGCGCCTGTTACCCCGCTCGAGGTCAAAAATTTTGCGGCTTTGTCGTAATTTTTTTCCCTGGTGGGGCTCATACCCCGCCACTCGAGCGACAGGCGTTTGCCCTCTTCCCACAAACCATTCCCTGGGCGCTCATCATCACGTGTCAACCAGTCACTAACCACCTGTCAATAGGAAGCCGCCGAGCTCGGTAAGGGTTCCTTCAAGTACGCCTGGGTTCTTGACAAGCTCAAAGCCGAGCGTGAGCGTGGTATCACCATTGATATCGCCCTCTGGAAGTTCGAGACTCCTCGCTACTATGTCACCGTCATTGGTATGTTGTCACCACTGCTGTCATCACATTCTCATACTAACATGGCTATCAGACGCTCCCGGTCACCGTGATTTCATCAAGAACATGAT
>SY130 [organism=Fusarium asiaticum] Translation elongation factor-1 alpha gene, partial sequence
GTGAGTACCACCGTATCCCAACCCCGCCGACACTTGGCGGGGTAGTTTCAAATTTCCAATGTGCTGACATACTTTGATAGACCGGTCACTTGATCTACCAGTGCGGTGGTATCGACAAGCGAACCATCGAGAAGTTCGAGAAGGTTGGTCTCATTTTCCTCGATCGCGCGCCCTTTTCCTTTCGAAATATCATTCGAATCGCACTCACACGACGACTCGATACGCGCCTGTTACCCCGCTCGAGGTCAAAAATTTTGCGGCTTTGTCGTAATTTTTTTCCCTGGTGGGGCTCATACCCCGCCACTCGAGCGACAGGCGTTTGCCCTCTTCCCACAAACCATTCCCTGGGCGCTCATCATCACGTGTCAACCAGTCACTAACCACCTGTCAATAGGAAGCCGCCGAGCTCGGTAAGGGTTCCTTCAAGTACGCCTGGGTTCTTGACAAGCTCAAAGCCGAGCGTGAGCGTGGTATCACCATTGATATCGCCCTCTGGAAGTTCGAGACTCCTCGCTACTATGTCACCGTCATTGGTATGTTGTCACCACTGCTGTCATCACATTCTCATACTAACATGGCTATCAGACGCTCCCGGTCACCGTGATTTCATCAAGAACATGAT
>SY58 [organism=Fusarium asiaticum] Translation elongation factor-1 alpha gene, partial sequence
GTGAGTACCACCGCATCCCAACCCCGCCGACACTTGGCGGGGTAGTTTCAAATTTCCAATGTGCTGACATACTTTGATAGACCGGTCACTTGATCTACCAGTGCGGTGGTATCGACAAGCGAACCATCGAGAAGTTCGAGAAGGTTGGTCTCATTTTCCTCGATCGCGCGCCCTTTTCCTTTCGAAATATCATTCGAATCGCACTCACACGACGACTCGATACGCGCCTGTTACCCCGCTCGAGGTCAAAAATTTTGCGGCTTTGTCGTAATTTTTTTCCCTGGTGGGGCTCATACCCCGCCACTCGAGCGACAGGCGTTTGCCCTCTTCCCACAAACCATTCCCTGGGCGCTCATCATCACGTGTCAACCAGTCACTAACCACCTGTCAATAGGAAGCCGCCGAGCTCGGTAAGGGTTCCTTCAAGTACGCCTGGGTTCTTGACAAGCTCAAAGCCGAGCGTGAGCGTGGTATCACCATTGATATCGCCCTCTGGAAGTTCGAGACTCCTCGCTACTATGTCACCGTCATTGGTATGTTGTCACCACTGCTGTCATCACATTCTCATACTAACATGGCTATCAGACGCTCCCGGTCACCGTGATTTCATCAAGAACATGAT
>SY122 [organism=Fusarium graminearum] Translation elongation factor-1 alpha gene, partial sequence
GTGAGTACCACCGCATCCCAACCCCGCCGACACTTGGCGGGGTAGTTTCAAATTTCCAATGTGCTGACATACTTTGATAGACCGGTCACTTGATCTACCAGTGCGGTGGTATCGACAAGCGAACCATCGAGAAGTTCGAGAAGGTTGGTCTCATTTTCCTCGATCGCGCGCCCTTTTCCCTTTCGAAATATCATTCGAATCGCCCTCACACGACGACTCGATACGCGCCTGTTACCCCGCTCGAGGTCAAAAATTTTGCGGCTTTGTCGTAATTTTTTTCCCCGGTGGGGCTCATACCCCGCCACTCGAGCGACAGGCGTCTGCCCTCTTCCCACAAACCATTCCCTGGGCGCTCATCATCACGTGTCAACCAGTCACTAACCACCTGTCAATAGGAAGCCGCCGAGCTCGGTAAGGGTTCCTTCAAGTACGCCTGGGTTCTTGACAAGCTCAAAGCCGAGCGTGAGCGTGGTATCACCATTGATATCGCCCTCTGGAAGTTCGAGACTCCTCGCTACTATGTCACCGTCATTGGTATGTTGTCACCACTGCTGTCATCACATTCTCATACTAACATGGCTATCAGACGCTCCCGGTCACCGTGATTTCATCAAGAACATGAT
>SY123 [organism=Fusarium asiaticum] Translation elongation factor-1 alpha gene, partial sequence
GTGAGTACCACCGCATCCCAACCCCGCCGACACTTGGCGGGGTAGTTTCAAATTTCCAATGTGCTGACATACTTTGATAGACCGGTCACTTGATCTACCAGTGCGGTGGTATCGACAAGCGAACCATCGAGAAGTTCGAGAAGGTTGGTCTCATTTTCCTCGATCGCGCGCCCTTTTCCTTTCGAAATATCATTCGAATCGCACTCACACGACGACTCGATACGCGCCTGTTACCCCGCTCGAGGTCAAAAATTTTGCGGCTTTGTCGTAATTTTTTTCCCTGGTGGGGCTCATACCCCGCCACTCGAGCGACAGGCGTTTGCCCTCTTCCCACAAACCATTCTCTGGGCGCTCATCATCACGTGTCAACCAGTCACTAACCACCTGTCAATAGGAAGCCGCCGAGCTCGGTAAGGGTTCCTTCAAGTACGCCTGGGTTCTTGACAAGCTCAAAGCCGAGCGTGAGCGTGGTATCACCATTGATATCGCCCTCTGGAAGTTCGAGACTCCTCGCTACTATGTCACCGTCATTGGTATGTTGTCACCACTGCTGTCATCACATTCTCATACTAACATGGCTATCAGACGCTCCCGGTCACCGTGATTTCATCAAGAACATGAT
>SY175 [organism=Fusarium graminearum] Translation elongation factor-1 alpha gene, partial sequence
GTGAGTACCACCGCATCCCAACCCCGCCGACACTTGGCGGGGTAGTTTCAAATTTCCAATGTGCTGACATACTTTGATAGACCGGTCACTTGATCTACCAGTGCGGTGGTATCGACAAGCGAACCATCGAGAAGTTCGAGAAGGTTGGTCTCATTTTCCTCGATCGCGCGCCCTTTTCCCTTTCGAAATATCATTCGAATCGCCCTCACACGACGACTCGATACGCGCCTGTTACCCCGCTCGAGGTCAAAAATTTTGCGGCTTTGTCGTAATTTTTTCCCCCGGTGGGGCTCATACCCCGCCACTCGAGCGACAGGCGTCTGCCCTCTTCCCACAAACCATTCCCTGGGCGCTCATCATCACGTGTCAACCAGTCACTAACCACCTGTCAATAGGAAGCCGCCGAGCTCGGTAAGGGTTCCTTCAAGTACGCCTGGGTTCTTGACAAGCTCAAAGCCGAGCGTGAGCGTGGTATCACCATTGATATCGCCCTCTGGAAGTTCGAGACTCCTCGCTACTATGTCACCGTCATTGGTATGTTGTCACCACTGCTGTCATCACATTCTCATACTAACATGGCTATCAGACGCTCCCGGTCACCGTGATTTCATCAAGAACATGAT
>SY62 [organism=Fusarium asiaticum] Translation elongation factor-1 alpha gene, partial sequence
GTGAGTACCACCGCATCCCAACCCCGCCGACACTTGGCGGGGTAGTTTCAAATTTCCAATGTGCTGACATACTTTGATAGACCGGTCACTTGATCTACCAGTGCGGTGGTATCGACAAGCGAACCATCGAGAAGTTCGAGAAGGTTGGTCTCATTTTCCTCGATCGCGCGCCCTTTTCCTTTCGAAATATCATTCGAATCGCACTCACACGACGACTCGATACGCGCCTGTTACCCCGCTCGAGGTCAAAAATTTTGCGGCTTTGTCGTAATTTTTTTCCCTGGTGGGGCTCATACCCCGCCACTCGAGCGACAGGCGTTTGCCCTCTTCCCACAAACCATTCCCTGGGCGCTCATCATCACGTGTCAACCAGTCACTAACCACCTGTCAATAGGAAGCCGCCGAGCTCGGTAAGGGTTCCTTCAAGTACGCCTGGGTTCTTGACAAGCTCAAAGCCGAGCGTGAGCGTGGTATCACCATTGATATCGCCCTCTGGAAGTTCGAGACTCCTCGCTACTATGTCACCGTCATTGGTATGTTGTCACCACTGCTGTCATCACATTCTCATACTAACATGGCTATCAGACGCTCCCGGTCACCGTGATTTCATCAAGAACATGAT
>SY169 [organism=Fusarium asiaticum] Translation elongation factor-1 alpha gene, partial sequence
GTGAGTACCACCGCATCCCAACCCCGCCGACACTTGGCGGGGTAGTTTCAAATTTCCAATGTGCTGACATACTTTGATAGACCGGTCACTTGATCTACCAGTGCGGTGGTATCGACAAGCGAACCATCGAGAAGTTCGAGAAGGTTGGTCTCATTTTCCTCGATCGCGCGCCCTTTTCCTTTCGAAATATCATTCGAATCGCACTCACACGACGACTCGATACGCGCCTGTTACCCCGCTCGAGGTCAAAAATTTTGCGGCTTTGTCGTAATTTTTTTCCCTGGTGGGGCTCATACCCCGCCACTCGAGCGACAGGCGTTTGCCCTCTTCCCACAAACCATTCCCTGGGCGCTCATCATCACGTGTCAACCAGTCACTAACCACCTGTCAATAGGAAGCCGCCGAGCTCGGTAAGGGTTCCTTCAAGTACGCCTGGGTTCTTGACAAGCTCAAAGCCGAGCGTGAGCGTGGTATCACCATTGATATCGCCCTCTGGAAGTTCGAGACTCCTCGCTACTATGTCACCGTCATTGGTATGTTGTCACCACTGCTGTCATCACATTCTCATACTAACATGGCTATCAGACGCTCCCGGTCACCGTGATTTCATCAAGAACATGAT
>SY170 [organism=Fusarium asiaticum] Translation elongation factor-1 alpha gene, partial sequence
GTGAGTACCACCGCATCTCAACCCCGCCGACACTTGGCGGGGTAGTTTCAAATTTCCAATGTGCTGACATACTTTGATAGACCGGTCACTTGATCTACCAGTGCGGTGGTATCGACAAGCGAACCATCGAGAAGTTCGAGAAGGTTGGTCTCATTTTCCTCGATCGCGCGCCCTTTTCCTTTCGAAATATCATTCGAATCGCACTCACACGACGACTCGATACGCGCCTGTTACCCCGCTCGAGGTCAAAAATTTTGCGGCTTTGTCGTAATTTTTTTCCCTGGTGGGGCTCATACCCCGCCACTCGAGCGACAGGCGTTTGCCCTCTTCCCACAAACCATTCCCTGGGCGCTCATCATCACGTGTCAACCAGTCACTAACCACCTGTCAATAGGAAGCCGCCGAGCTCGGTAAGGGTTCCTTCAAGTACGCCTGGGTTCTTGACAAGCTCAAAGCCGAGCGTGAGCGTGGTATCACCATTGATATCGCCCTCTGGAAGTTCGAGACTCCTCGCTACTATGTCACCGTCATTGGTATGTTGTCACCACTGCTGTCATCACATTCTCATACTAACATGGCTATCAGACGCTCCCGGTCACCGTGATTTCATCAAGAACATGAT
>SY211 [organism=Fusarium asiaticum] Translation elongation factor-1 alpha gene, partial sequence
GTGAGTACCACCGCATCCCAACCCCGCCGACACTTGGCGGGGTAGTTTCAAATTTCCAATGTGCTGACATACTTTGATAGACCGGTCACTTGATCTACCAGTGCGGTGGTATCGACAAGCGAACCATCGAGAAGTTCGAGAAGGTTGGTCTCATTTTCCTCGATCGCGCGCCCTTTTCCTTTCGAAATATCATTCGAATCGCACTCACACGACGACTCGATACGCGCCTGTTACCCCGCTCGAGGTCAAAAATTTTGCGGCTTTGTCGTAATTTTTTTTTCCTAGTGGGGCTCATACCCCGCCACTCGAGCGACAGGCGTTTGCCCTCTTCACACAAACCATTCCCTGGGCGCTCATCATCACGTGTCAACCAGTCACTAACCACCTGTCAATAGGAAGCCGCCGAGCTCGGTAAGGGTTCCTTCAAGTACGCCTGGGTTCTTGACAAGCTCAAAGCCGAGCGTGAGCGTGGTATCACCATTGATATCGCCCTCTGGAAGTTCGAGACTCCTCGCTACTATGTCACCGTCATTGGTATGTTGTCACCACTGCTGTCATCACATTCTCATACTAACATGGCTATCAGACGCTCCCGGTCACCGTGATTTCATCAAGAACATGAT
>SY216 [organism=Fusarium asiaticum] Translation elongation factor-1 alpha gene, partial sequence
GTGAGTACCACCGCATCCCAACCCCGCCGACACTTGGCGGGGTAGTTTCAAATTTCCAATGTGCTGACATACTTTGATAGACCGGTCACTTGATCTACCAGTGCGGTGGTATCGACAAGCGAACCATCGAGAAGTTCGAGAAGGTTGGTCTCATTTTCCTCGATCGCGCGCCCTTTTCCTTTCGAAATATCATTCGAATCGCACTCACACGACGACTCGATACGCGCCTGTTACCCCGCTCGAGGTCAAAAATTTTGCGGCTTTGTCGTAATTTTTTTCCCTGGTGGGGCTCATACCCCGCCACTCGAGCGACAGGCGTTTGCCCTCTTCCCACAAACCATTCCCTGGGCGCTCATCATCACGTGTCAACCAGTCACTAACCACCTGTCAATAGGAAGCCGCCGAGCTCGGTAAGGGTTCCTTCAAGTACGCCTGGGTTCTTGACAAGCTCAAAGCCGAGCGTGAGCGTGGTATCACCATTGATATCGCCCTCTGGAAGTTCGAGACTCCTCGCTACTATGTCACCGTCATTGGTATGTTGTCACCACTGCTGTCATCACATTCTCATACTAACATGGCTATCAGACGCTCCCGGTCACCGTGATTTCATCAAGAACATGAT
>SY6 [organism=Fusarium asiaticum] Translation elongation factor-1 alpha gene, partial sequence
GTGAGTACCACCGCATCCCAACCCCGCCGACACTTGGCGGGGTAGTTTCAAATTTCCAATGTGCTGACATACTTTGATAGACCGGTCACTTGATCTACCAGTGCGGTGGTATCGACAAGCGAACCATCGAGAAGTTCGAGAAGGTTGGTCTCATTTTCCTCGATCGCGCGCCCTTTTCCTTTCGAAATATCATTCGAATCGCACTCACACGACGACTCGATACGCGCCTGTTACCCCGCTCGAGGTCAAAAATTTTGCGGCTTTGTCGTAATTTTTTTTCCTAGTGGGGCTCATACCCCGCCACTCGAGCGACAGGCGTTTGCCCTCTTCACACAAACCATTCCCTGGGCGCTCATCATCACGTGTCAACCAGTCACTAACCACCTGTCAATAGGAAGCCGCCGAGCTCGGTAAGGGTTCCTTCAAGTACGCCTGGGTTCTTGACAAGCTCAAAGCCGAGCGTGAGCGTGGTATCACCATTGATATCGCCCTCTGGAAGTTCGAGACTCCTCGCTACTATGTCACCGTCATTGGTATGTTGTCACCACTGCTGTCATCACATTCTCATACTAACATGGCTATCAGACGCTCCCGGTCACCGTGATTTCATCAAGAACATGAT
>SY9 [organism=Fusarium asiaticum] Translation elongation factor-1 alpha gene, partial sequence
GTGAGTACCACCGCATCCCAACCCCGCCGACACTTGGCGGGGTAGTTTCAAATTTCCAATGTGCTGACATACTTTGATAGACCGGTCACTTGATCTACCAGTGCGGTGGTATCGACAAGCGAACCATCGAGAAGTTCGAGAAGGTTGGTCTCATTTTCCTCGATCGCGCGCCCTTTTCCTTTCGAAATATCATTCGAATCGCACTCACACGACGACTCGATACGCGCCTGTTACCCCGCTCGAGGTCAAAAATTTTGCGGCTTTGTCGTAATTTTTTTCCCTGGTGGGGCTCATACCCCGCCACTCGAGCGACAGGCGTTTGCCCTCTTCCCACAAACCATTCTCTGGGCGCTCATCATCACGTGTCAACCAGTCACTAACCACCTGTCAATAGGAAGCCGCCGAGCTCGGTAAGGGTTCCTTCAAGTACGCCTGGGTTCTTGACAAGCTCAAAGCCGAGCGTGAGCGTGGTATCACCATTGATATCGCCCTCTGGAAGTTCGAGACTCCTCGCTACTATGTCACCGTCATTGGTATGTTGTCACCACTGCTGTCATCACATTCTCATACTAACATGGCTATCAGACGCTCCCGGTCACCGTGATTTCATCAAGAACATGAT
>SY27 [organism=Fusarium asiaticum] Translation elongation factor-1 alpha gene, partial sequence
GTGAGTACCACCGCATCCCAACCCCGCCGACACTTGGCGGGGTAGTTTCAAATTTCCAATGTGCTGACATACTTTGATAGACCGGTCACTTGATCTACCAGTGCGGTGGTATCGACAAGCGAACCATCGAGAAGTTCGAGAAGGTTGGTCTCATTTTCCTCGATCGCGCGCCCTTTTCCTTTCGAAATATCATTCGAATCGCACTCACACGACGACTCGATACGCGCCTGTTACCCCGCTCGAGGTCAAAAATTTTGCGGCTTTGTCGTAATTTTTTTCCCTGGTGGGGCTCATACCCCGCCACTCGAGCGACAGGCGTTTGCCCTCTTCCCACAAACCATTCCCTGGGCGCTCATCATCACGTGTCAACCAGTCACTAACCACCTGTCAATAGGAAGCCGCCGAGCTCGGTAAGGGTTCCTTCAAGTACGCCTGGGTTCTTGACAAGCTCAAAGCCGAGCGTGAGCGTGGTATCACCATTGATATCGCCCTCTGGAAGTTCGAGACTCCTCGCTACTATGTCACCGTCATTGGTATGTTGTCACCACTGCTGTCATCACATTCTCATACTAACATGGCTATCAGACGCTCCCGGTCACCGTGATTTCATCAAGAACATGAT
>SY53 [organism=Fusarium asiaticum] Translation elongation factor-1 alpha gene, partial sequence
GTGAGTACCACCGCATCCCAACCCCGCCGACACTTGGCGGGGTAGTTTCAAATTTCCAATGTGCTGACATACTTTGATAGACCGGTCACTTGATCTACCAGTGCGGTGGTATCGACAAGCGAACCATCGAGAAGTTCGAGAAGGTTGGTCTCATTTTCCTCGATCGCGCGCCCTTTTCCTTTCGAAATATCATTCGAATCGCACTCACACGACGACTCGATACGCGCCTGTTACCCCGCTCGAGGTCAAAAATTTTGCGGCTTTGTCGTAATTTTTTTTTCCTAGTGGGGCTCATACCCCGCCACTCGAGCGACAGGCGTTTGCCCTCTTCACACAAACCATTCCCTGGGCGCTCATCATCACGTGTCAACCAGTCACTAACCACCTGTCAATAGGAAGCCGCCGAGCTCGGTAAGGGTTCCTTCAAGTACGCCTGGGTTCTTGACAAGCTCAAAGCCGAGCGTGAGCGTGGTATCACCATTGATATCGCCCTCTGGAAGTTCGAGACTCCTCGCTACTATGTCACCGTCATTGGTATGTTGTCACCACTGCTGTCATCACATTCTCATACTAACATGGCTATCAGACGCTCCCGGTCACCGTGATTTCATCAAGAACATGAT
>SY41 [organism=Fusarium asiaticum] Translation elongation factor-1 alpha gene, partial sequence
GTGAGTACCACCGCATCCCAACCCCGCCGACACTTGGCGGGGTAGTTTCAAATTTCCAATGTGCTGACATACTTTGATAGACCGGTCACTTGATCTACCAGTGCGGTGGTATCGACAAGCGAACCATCGAGAAGTTCGAGAAGGTTGGTCTCATTTTCCTCGATCGCGCGCCCTTTTCCTTTCGAAATATCATTCGAATCGCACTCACACGACGACTCGATACGCGCCTGTTACCCCGCTCGAGGTCAAAAATTTTGCGGCTTTGTCGTAATTTTTTTCCCTGGTGGGGCTCATACCCCGCCACTCGAGCGACAGGCGTTTGCCCTCTTCCCACAAACCATTCCCTGGGCGCTCATCATCACGTGTCAACCAGTCACTAACCACCTGTCAATAGGAAGCCGCCGAGCTCGGTAAGGGTTCCTTCAAGTACGCCTGGGTTCTTGACAAGCTCAAAGCCGAGCGTGAGCGTGGTATCACCATTGATATCGCCCTCTGGAAGTTCGAGACTCCTCGCTACTATGTCACCGTCATTGGTATGTTGTCACCACTGCTGTCATCACATTCTCATACTAACATGGCTATCAGACGCTCCCGGTCACCGTGATTTCATCAAGAACATGAT
>SY67 [organism=Fusarium asiaticum] Translation elongation factor-1 alpha gene, partial sequence
GTGAGTACCACCGCATCCCAACCCCGCCGACACTTGGCGGGGTAGTTTCAAATTTCCAATGTGCTGACATACTTTGATAGACCGGTCACTTGATCTACCAGTGCGGTGGTATCGACAAGCGAACCATCGAGAAGTTCGAGAAGGTTGGTCTCATTTTCCTCGATCGCGCGCCCTTTTCCTTTCGAAATATCATTCGAATCGCACTCACACGACGACTCGATACGCGCCTGTTACCCCGCTCGAGGTCAAAAATTTTGCGGCTTTGTCGTAATTTTTTTTCCTAGTGGGGCTCATACCCCGCCACTCGAGCGACAGGCGTTTGCCCTCTTCACACAAACCATTCCCTGGGCGCTCATCATCACGTGTCAACCAGTCACTAACCACCTGTCAATAGGAAGCCGCCGAGCTCGGTAAGGGTTCCTTCAAGTACGCCTGGGTTCTTGACAAGCTCAAAGCCGAGCGTGAGCGTGGTATCACCATTGATATCGCCCTCTGGAAGTTCGAGACTCCTCGCTACTATGTCACCGTCATTGGTATGTTGTCACCACTGCTGTCATCACATTCTCATACTAACATGGCTATCAGACGCTCCCGGTCACCGTGATTTCATCAAGAACATGAT
>SY194 [organism=Fusarium asiaticum] Translation elongation factor-1 alpha gene, partial sequence
GTGAGTACCACCGCATCCCAACCCCGCCGACACTTGGCGGGGTAGTTTCAAATTTCCAATGTGCTGACATACTTTGATAGACCGGTCACTTGATCTACCAGTGCGGTGGTATCGACAAGCGAACCATCGAGAAGTTCGAGAAGGTTGGTCTCATTTTCCTCGATCGCGCGCCCTTTTCCTTTCGAAATATCATTCGAATCGCACTCACACGACGACTCGATACGCGCCTGTTACCCCGCTCGAGGTCAAAAATTTTGCGGCTTTGTCGTAATTTTTTTTTCCTAGTGGGGCTCATACCCCGCCACTCGAGCGACAGGCGTTTGCCCTCTTCACACAAACCATTCCCTGGGCGCTCATCATCACGTGTCAACCAGTCACTAACCACCTGTCAATAGGAAGCCGCCGAGCTCGGTAAGGGTTCCTTCAAGTACGCCTGGGTTCTTGACAAGCTCAAAGCCGAGCGTGAGCGTGGTATCACCATTGATATCGCCCTCTGGAAGTTCGAGACTCCTCGCTACTATGTCACCGTCATTGGTATGTTGTCACCACTGCTGTCATCACATTCTCATACTAACATGGCTATCAgACGCTCCCGGTCACCGTGATTTCATCAAGAACATGAT
>SY197 [organism=Fusarium asiaticum] Translation elongation factor-1 alpha gene, partial sequence
GTGAGTACCACCGCATCCCAACCCCGCCGACACTTGGCGGGGTAGTTTCAAATTTCCAATGTGCTGACATACTTTGATAGACCGGTCACTTGATCTACCAGTGCGGTGGTATCGACAAGCGAACCATCGAGAAGTTCGAGAAGGTTGGTCTCATTTTCCTCGATCGCGCGCCCTTTTCCTTTCGAAATATCATTCGAATCGCACTCACACGACGACTCGATACGCGCCTGTTACCCCGCTCGAGGTCAAAAATTTTGCGGCTTTGTCGTAATTTTTTTCCCTGGTGGGGCTCATACCCCGCCACTCGAGCGACAGGCGTTTGCCCTCTTCCCACAAACCATTCCCTGGGCGCTCATCATCACGTGTCAACCAGTCACTAACCACCTGTCAATAGGAAGCCGCCGAGCTCGGTAAGGGTTCCTTCAAGTACGCCTGGGTTCTTGACAAGCTCAAAGCCGAGCGTGAGCGTGGTATCACCATTGATATCGCCCTCTGGAAGTTCGAGACTCCTCGCTACTATGTCACCGTCATTGGTATGTTGTCACCACTGCTGTCATCACATTCTCATACTAACATGGCTATCAGACGCTCCCGGTCACCGTGATTTCATCAAGAACATGAT
>SY16 [organism=Fusarium asiaticum] Translation elongation factor-1 alpha gene, partial sequence
GTGAGTACCACCGCATCCCAACCCCACCGACACTTGGCGGGGTAGTTTCAAATTTCCAATGTGCTGACATACTTTGATAGACCGGTCACTTGATCTACCAGTGCGGTGGTATCGACAAGCGAACCATCGAGAAGTTCGAGAAGGTTGGTCTCATTTTCCTCGATCGCGCGCCCTTTTCCTTTCGAAATATCATTCGAATCGCACTCACACGACGACTCGATACGCGCCTGTTACCCCGCTCGAGGTCAAAAATTTTGCGGCTTTGTCGTAATTTTTTTCCCTGGTGGGGCTCATACCCCGCCACTCGAGCGACAGGCGTTTGCCCTCTTCCCACAAACCATTCCCTGGGCGCTCATCATCACGTGTCAACCAGTCACTAACCACCTGTCAATAGGAAGCCGCCGAGCTCGGTAAGGGTTCCTTCAAGTACGCCTGGGTTCTTGACAAGCTCAAAGCCGAGCGTGAGCGTGGTATCACCATTGATATCGCCCTCTGGAAGTTCGAGACTCCTCGCTACTATGTCACCGTCATTGGTATGTTGTCACCACTGCTGTCATCACATTCTCATACTAACATGGCTATCAGACGCTCCCGGTCACCGTGATTTCATCAAGAACATGAT
>SY48 [organism=Fusarium asiaticum] Translation elongation factor-1 alpha gene, partial sequence
GTGAGTACCACCGCATCCCAACCCCGCCGACACTTGGCGGGGTAGTTTCAAATTTCCAATGTGCTGACATACTTTGATAGACCGGTCACTTGATCTACCAGTGCGGTGGTATCGACAAGCGAACCATCGAGAAGTTCGAGAAGGTTGGTCTCATTTTCCTCGATCGCGCGCCCTTTTCCTTTCGAAATATCATTCGAATCGCACTCACACGACGACTCGATACGCGCCTGTTACCCCGCTCGAGGTCAAAAATTTTGCGGCTTTGTCGTAATTTTTTTCCCTGGTGGGGCTCATACCCCGCCACTCGAGCGACAGGCGTTTGCCCTCTTCCCACAAACCATTCCCTGGGCGCTCATCATCACGTGTCAACCAGTCACTAACCACCTGTCAATAGGAAGCCGCCGAGCTCGGTAAGGGTTCCTTCAAGTACGCCTGGGTTCTTGACAAGCTCAAAGCCGAGCGTGAGCGTGGTATCACCATTGATATCGCCCTCTGGAAGTTCGAGACTCCTCGCTACTATGTCACCGTCATTGGTATGTTGTCACCACTGCTGTCATCACATTCTCATACTAACATGGCTATCAGACGCTCCCGGTCACCGTGATTTCATCAAGAACATGAT
>SY131 [organism=Fusarium asiaticum] Translation elongation factor-1 alpha gene, partial sequence
GTGAGTACCACCGCATCCCAACCCCGCCGACACTTGGCGGGGTAGTTTCAAATTTCCAATGTGCTGACATACTTTGATAGACCGGTCACTTGATCTACCAGTGCGGTGGTATCGACAAGCGAACCATCGAGAAGTTCGAGAAGGTTGGTCTCATTTTCCTCGATCGCGCGCCCTTTTCCTTTCGAAATATCATTCGAATCGCACTCACACGACGACTCGATACGCGCCTGTTACCCCGCTCGAGGTCAAAAATTTTGCGGCTTTGTCGTAATTTTTTTTCCTAGTGGGGCTCATACCCCGCCACTCGAGCGACAGGCGTTTGCCCTCTTCACACAAACCATTCCCTGGGCGCTCATCATCACGTGTCAACCAGTCACTAACCACCTGTCAATAGGAAGCCGCCGAGCTCGGTAAGGGTTCCTTCAAGTACGCCTGGGTTCTTGACAAGCTCAAAGCCGAGCGTGAGCGTGGTATCACCATTGATATCGCCCTCTGGAAGTTCGAGACTCCTCGCTACTATGTCACCGTCATTGGTATGTTGTCACCACTGCTGTCATCACATTCTCATACTAACATGGCTATCAGACGCTCCCGGTCACCGTGATTTCATCAAGAACATGAT
>SY28 [organism=Fusarium asiaticum] Translation elongation factor-1 alpha gene, partial sequence
GTGAGTACCACCGCATCCCAACCCCGCCGACACTTGGCGGGGTAGTTTCAAATTTCCAATGTGCTGACATACTTTGATAGACCGGTCACTTGATCTACCAGTGCGGTGGTATCGACAAGCGAACCATCGAGAAGTTCGAGAAGGTTGGTCTCATTTTCCTCGATCGCGCGCCCTTTTCCTTTCGAAATATCATTCGAATCGCACTCACACGACGACTCGATACGCGCCTGTTACCCCGCTCGAGGTCAAAAATTTTGCGGCTTTGTCGTAATTTTTTTCCCTGGTGGGGCTCATACCCCGCCACTCGAGCGACAGGCGTTTGCCCTCTTCCCACAAACCATTCCCTGGGCGCTCATCATCACGTGTCAACCAGTCACTAACCACCTGTCAATAGGAAGCCGCCGAGCTCGGTAAGGGTTCCTTCAAGTACGCCTGGGTTCTTGACAAGCTCAAAGCCGAGCGTGAGCGTGGTATCACCATTGATATCGCCCTCTGGAAGTTCGAGACTCCTCGCTACTATGTCACCGTCATTGGTATGTTGTCACCACTGCTGTCATCACATTCTCATACTAACATGGCTATCAGACGCTCCCGGTCACCGTGATTTCATCAAGAACATGAT
>SY51 [organism=Fusarium asiaticum] Translation elongation factor-1 alpha gene, partial sequence
GTGAGTACCACCGCATCCCAACCCCGCCGACACTTGGCGGGGTAGTTTCAAATTTCCAATGTGCTGACATACTTTGATAGACCGGTCACTTGATCTACCAGTGCGGTGGTATCGACAAGCGAACCATCGAGAAGTTCGAGAAGGTTGGTCTCATTTTCCTCGATCGCGCGCCCTTTTCCTTTCGAAATATCATTCGAATCGCACTCACACGACGACTCGATACGCGCCTGTTACCCCGCTCGAGGTCAAAAATTTTGCGGCTTTGTCGTAATTTTTTTCCCTGGTGGGGCTCATACCCCGCCACTCGAGCGACAGGCGTTTGCCCTCTTCCCACAAACCATTCCCTGGGCGCTCATCATCACGTGTCAACCAGTCACTAACCACCTGTCAATAGGAAGCCGCCGAGCTCGGTAAGGGTTCCTTCAAGTACGCCTGGGTTCTTGACAAGCTCAAAGCCGAGCGTGAGCGTGGTATCACCATTGATATCGCCCTCTGGAAGTTCGAGACTCCTCGCTACTATGTCACCGTCATTGGTATGTTGTCACCACTGCTGTCATCACATTCTCATACTAACATGGCTATCAGACGCTCCCGGTCACCGTGATTTCATCAAGAACATGAT
>SY191 [organism=Fusarium asiaticum] Translation elongation factor-1 alpha gene, partial sequence
GTGAGTACCACCGCATCCCAACCCCGCCGACACTTGGCGGGGTAGTTTCAAATTTCCAATGTGCTGACATACTTTGATAGACCGGTCACTTGATCTACCAGTGCGGTGGTATCGACAAGCGAACCATCGAGAAGTTCGAGAAGGTTGGTCTCATTTTCCTCGATCGCGCGCCCTTTTCCTTTCGAAATATCATTCGAATCGCACTCACACGACGACTCGATACGCGCCTGTTACCCCGCTCGAGGTCAAAAATTTTGCGGCTTTGTCGTAATTTTTTTCCCTGGTGGGGCTCATACCCCGCCACTCGAGCGACAGGCGTTTGCCCTCTTCCCACAAACCATTCTCTGGGCGCTCATCATCACGTGTCAACCAGTCACTAACCACCTGTCAATAGGAAGCCGCCGAGCTCGGTAAGGGTTCCTTCAAGTACGCCTGGGTTCTTGACAAGCTCAAAGCCGAGCGTGAGCGTGGTATCACCATTGATATCGCCCTCTGGAAGTTCGAGACTCCTCGCTACTATGTCACCGTCATTGGTATGTTGTCCCACTGCTGTCATCACATTCTCATACTAACATGGCTATCAGACGCTCCCGGTCACCGTGATTTCATCAAGAACATGAT
>SY37 [organism=Fusarium asiaticum] Translation elongation factor-1 alpha gene, partial sequence
GTGAGTACCACCGCATCCCAACCCCGCCGACACTTGGCGGGGTAGTTTCAAATTTCCAATGTGCTGACATACTTTGATAGACCGGTCACTTGATCTACCAGTGCGGTGGTATCGACAAGCGAACCATCGAGAAGTTCGAGAAGGTTGGTCTCATTTTCCTCGATCGCGCGCCCTTTTCCTTTCGAAATATCATTCGAATCGCACTCACACGACGACTCGATACGCGCCTGTTACCCCGCTCGAGGTCAAAAATTTTGCGGCTTTGTCGTAATTTTTTTTCCTGGTGGGGCTCATACCCCGCCACTCGAGCGACAGGCGTTTGCCCTCTTCCCACAAACCATTCCCTGGGCGCTCATCATCACGTGTCAACCAGTCACTAACCACCTGTCAATAGGAAGCCGCCGAGCTCGGTAAGGGTTCCTTCAAGTACGCCTGGGTTCTTGACAAGCTCAAAGCCGAGCGTGAGCGTGGTATCACCATTGATATCGCCCTCTGGAAGTTCGAGACTCCTCGCTACTATGTCACCGTCATTGGTATGTTGTCACCACTGCTGTCATCACATTCTCATACTAACATGGCTATCAGACGCTCCCGGTCACCGTGATTTCATCAAGAACATGAT
>SY60 [organism=Fusarium graminearum] Translation elongation factor-1 alpha gene, partial sequence
GTGAGTACCACCGCATCCCAACCCCGCCGACACTTGGCGGGGTAGTTTCAAATTTCCAATGTGCTGACATACTTTGATAGACCGGTCACTTGATCTACCAGTGCGGTGGTATCGACAAGCGAACCATCGAGAAGTTCGAGAAGGTTGGTCTCATTTTCCTCGATCGCGCGCCCTTTTCCCTTTCGAAATATCATTCGAATCGCCCTCACACGACGACTCGATACGCGCCTGTTACCCCGCTCGAGGTCAAAAATTTTGCGGCTTTGTCGTAATTTTTTCCCCCGGTGGGGCTCATACCCCGCCACTCGAGCGACAGGCGTCTGCCCTCTTCCCACAAACCATTCCCTGGGCGCTCATCATCACGTGTCAACCAGTCACTAACCACCTGTCAATAGGAAGCCGCCGAGCTCGGTAAGGGTTCCTTCAAGTACGCCTGGGTTCTTGACAAGCTCAAAGCCGAGCGTGAGCGTGGTATCACCATTGATATCGCCCTCTGGAAGTTCGAGACTCCTCGCTACTATGTCACCGTCATTGGTATGTTGTCACCACTGCTGTCATCACATTCTCATACTAACATGGCTATCAGACGCTCCCGGTCACCGTGATTTCATCAAGAACATGAT
>SY96 [organism=Fusarium graminearum] Translation elongation factor-1 alpha gene, partial sequence
GTGAGTACCACCGCATCCCAACCCCGCCGACACTTGGCGGGGTAGTTTCAAATTTCCAATGTGCTGACATACTTTGATAGACCGGTCACTTGATCTACCAGTGCGGTGGTATCGACAAGCGAACCATCGAGAAGTTCGAGAAGGTTGGTCTCATTTTCCTCGATCGCGCGCCCTTTTCCCTTTCGAAATATCATTCGAATCGCCCTCACACGACGACTCGATACGCGCCTGTTACCCCGCTCGAGGTCAAAAATTTTGCGGCTTTGTCGTAATTTTTTCCCCCGGTGGGGCTCATACCCCGCCACTCGAGCGACAGGCGTCTGCCCTCTTCCCACAAACCATTCCCTGGGCGCTCATCATCACGTGTCAACCAGTCACTAACCACCTGTCAATAGGAAGCCGCCGAGCTCGGTAAGGGTTCCTTCAAGTACGCCTGGGTTCTTGACAAGCTCAAAGCCGAGCGTGAGCGTGGTATCACCATTGATATCGCCCTCTGGAAGTTCGAGACTCCTCGCTACTATGTCACCGTCATTGGTATGTTGTCACCACTGCTGTCATCACATTCTCATACTAACATGGCTATCAGACGCTCCCGGTCACCGTGATTTCATCAAGAACATGAT
>SY76 [organism=Fusarium asiaticum] Translation elongation factor-1 alpha gene, partial sequence
GTGAGTACCACCGCATCCCAACCCCGCCGACACTTGGCGGGGTAGTTTCAAATTTCCAATGTGCTGACATACTTTGATAGACCGGTCACTTGATCTACCAGTGCGGTGGTATCGACAAGCGAACCATCGAGAAGTTCGAGAAGGTTGGTCTCATTTTCCTCGATCGCGCGCCCTTTTCCTTTCGAAATATCATTCGAATCGCACTCACACGACGACTCGATACGCGCCTGTTACCCCGCTCGAGGTCAAAAATTTTGCGGCTTTGTCGTAATTTTTTTTTCCTAGTGGGGCTCATACCCCGCCACTCGAGCGACAGGCGTTTGCCCTCTTCACACAAACCATTCCCTGGGCGCTCATCATCACGTGTCAACCAGTCACTAACCACCTGTCAATAGGAAGCCGCCGAGCTCGGTAAGGGTTCCTTCAAGTACGCCTGGGTTCTTGACAAGCTCAAAGCCGAGCGTGAGCGTGGTATCACCATTGATATCGCCCTCTGGAAGTTCGAGACTCCTCGCTACTATGTCACCGTCATTGGTATGTTGTCACCACTGCTGTCATCACATTCTCATACTAACATGGCTATCAGACGCTCCCGGTCACCGTGATTTCATCAAGAACATGAT
>SY50 [organism=Fusarium asiaticum] Translation elongation factor-1 alpha gene, partial sequence
GTGAGTACCACCGCATCCCAACCCCGCCGACACTTGGCGGGGTAGTTTCAAATTTCCAATGTGCTGACATACTTTGATAGACCGGTCACTTGATCTACCAGTGCGGTGGTATCGACAAGCGAACCATCGAGAAGTTCGAGAAGGTTGGTCTCATTTTCCTCGATCGCGCGCCCTTTTCCTTTCGAAATATCATTCGAATCGCACTCACACGACGACTCGATACGCGCCTGTTACCCCGCTCGAGGTCAAAAATTTTGCGGCTTTGTCGTAATTTTTTTCCCTGGTGGGGCTCATACCCCGCCACTCGAGCGACAGGCGTTTGCCCTCTTCCCACAAACCATTCCCTGGGCGCTCATCATCACGTGTCAACCAGTCACTAACCACCTGTCAATAGGAAGCCGCCGAGCTCGGTAAGGGTTCCTTCAAGTACGCCTGGGTTCTTGACAAGCTCAAAGCCGAGCGTGAGCGTGGTATCACCATTGATATCGCCCTCTGGAAGTTCGAGACTCCTCGCTACTATGTCACCGTCATTGGTATGTTGTCACCACTGCTGTCATCACATTCTCATACTAACATGGCTATCAGACGCTCCCGGTCACCGTGATTTCATCAAGAACATGAT
>SY200 [organism=Fusarium asiaticum] Translation elongation factor-1 alpha gene, partial sequence
GTGAGTACCACCGCATCCCAACCCCGCCGACACTTGGCGGGGTAGTTTCAAATTTCCAATGTGCTGACATACTTTGATAGACCGGTCACTTGATCTACCAGTGCGGTGGTATCGACAAGCGAACCATCGAGAAGTTCGAGAAGGTTGGTCTCATTTTCCTCGATCGCGCGCCCTTTTCCTTTCGAAATATCATTCGAATCGCACTCACACGACGACTCGATACGCGCCTGTTACCCCGCTCGAGGTCAAAAATTTTGCGGCTTTGTCGTAATTTTTTTTTCCTAGTGGGGCTCATACCCCGCCACTCGAGCGACAGGCGTTTGCCCTCTTCACACAAACCATTCCCTGGGCGCTCATCATCACGTGTCAACCAGTCACTAACCACCTGTCAATAGGAAGCCGCCGAGCTCGGTAAGGGTTCCTTCAAGTACGCCTGGGTTCTTGACAAGCTCAAAGCCGAGCGTGAGCGTGGTATCACCATTGATATCGCCCTCTGGAAGTTCGAGACTCCTCGCTACTATGTCACCGTCATTGGTATGTTGTCACCACTGCTGTCATCACATTCTCATACTAACATGGCTATCAGACGCTCCCGGTCACCGTGATTTCATCAAGAACATGAT
>SY87 [organism=Fusarium asiaticum] Translation elongation factor-1 alpha gene, partial sequence
GTGAGTACCACCGCATCCCAACCCCGCCGACACTTGGCGGGGTAGTTTCAAATTTCCAATGTGCTGACATACTTTGATAGACCGGTCACTTGATCTACCAGTGCGGTGGTATCGACAAGCGAACCATCGAGAAGTTCGAGAAGGTTGGTCTCATTTTCCTCGATCGCGCGCCCTTTTCCCTTTCGAAATATCATTCGAATCGCCCTCACACGACGACTCGATACGCGCCTGTTACCCCGCTCGAGGTCAAAAATTTTGCGGCTTTGTCGTAATTTTTTCCCCCGGTGGGGCTCATACCCCGCCACTCGAGCGACAGGCGTCTGCCCTCTTCCCACAAACCATTCCCTGGGCGCTCATCATCACGTGTCAACCAGTCACTAACCACCTGTCAATAGGAAGCCGCCGAGCTCGGTAAGGGTTCCTTCAAGTACGCCTGGGTTCTTGACAAGCTCAAAGCCGAGCGTGAGCGTGGTATCACCATTGATATCGCCCTCTGGAAGTTCGAGACTCCTCGCTACTATGTCACCGTCATTGGTATGTTGTCACCACTGCTGTCATCACATTCTCATACTAACATGGCTATCAGACGCTCCCGGTCACCGTGATTTCATCAAGAACATGAT
>SY90 [organism=Fusarium asiaticum] Translation elongation factor-1 alpha gene, partial sequence
GTGAGTACCACCGTATCCCAACCCCGCCGACACTTGGCGGGGTAGTTTCAAATTTCCAATGTGCTGACATACTTTGATAGACCGGTCACTTGATCTACCAGTGCGGTGGTATCGACAAGCGAACCATCGAGAAGTTCGAGAAGGTTGGTCTCATTTTCCTCGATCGCGCGCCCTTTTCCTTTCGAAATATCATTCGAATCGCACTCACACGACGACTCGATACGCGCCTGTTACCCCGCTCGAGGTCAAAAATTTTGCGGCTTTGTCGTAATTTTTTTCCCTGGTGGGGCTCATACCCCGCCACTCGAGCGACAGGCGTTTGCCCTCTTCCCACAAACCATTCCCTGGGCGCTCATCATCACGTGTCAACCAGTCACTAACCACCTGTCAATAGGAAGCCGCCGAGCTCGGTAAGGGTTCCTTCAAGTACGCCTGGGTTCTTGACAAGCTCAAAGCCGAGCGTGAGCGTGGTATCACCATTGATATCGCCCTCTGGAAGTTCGAGACTCCTCGCTACTATGTCACCGTCATTGGTATGTTGTCACCACTGCTGTCATCACATTCTCATACTAACATGGCTATCAGACGCTCCCGGTCACCGTGATTTCATCAAGAACATGAT
>SY109 [organism=Fusarium graminearum] Translation elongation factor-1 alpha gene, partial sequence
GTGAGTACCACCGCATCCCAACCCCGCCGACACTTGGCGGGGTAGTTTCAAATTTCCAATGTGCTGACATACTTTGATAGACCGGTCACTTGATCTACCAGTGCGGTGGTATCGACAAGCGAACCATCGAGAAGTTCGAGAAGGTTGGTCTCATTTTCCTCGATCGCGCGCCCTTTTCCCTTTCGAAATATCATTCGAATCGCCCTCACACGACGACTCGATACGCGCCTGTTACCCCGCTCGAGGTCAAAAATTTTGCGGCTTTGTCGTAATTTTTTCCCCCGGTGGGGCTCATACCCCGCCACTCGAGCGACAGGCGTCTGCCCTCTTCCCACAAACCATTCCCTGGGCGCTCATCATCACGTGTCAACCAGTCACTAACCACCTGTCAATAGGAAGCCGCCGAGCTCGGTAAGGGTTCCTTCAAGTACGCCTGGGTTCTTGACAAGCTCAAAGCCGAGCGTGAGCGTGGTATCACCATTGATATCGCCCTCTGGAAGTTCGAGACTCCTCGCTACTATGTCACCGTCATTGGTATGTTGTCACCACTGCTGTCATCACATTCTCATACTAACATGGCTATCAGACGCTCCCGGTCACCGTGATTTCATCAAGAACATGAT
>SY155 [organism=Fusarium asiaticum] Translation elongation factor-1 alpha gene, partial sequence
GTGAGTACCACCGCATCCCAACCCCGCCGACACTTGGCGGGGTAGTTTCAAATTTCCAATGTGCTGACATACTTTGATAGACCGGTCACTTGATCTACCAGTGCGGTGGTATCGACAAGCGAACCATCGAGAAGTTCGAGAAGGTTGGTCTCATTTTCCTCGATCGCGCGCCCTTTTCCTTTCGAAATATCATTCGAATCGCACTCACACGACGACTCGATACGCGCCTGTTACCCCGCTCGAGGTCAAAAATTTTGCGGCTTTGTCGTAATTTTTTTCCCTGGTGGGGCTCATACCCCGCCACTCGAGCGACAGGCGTTTGCCCTCTTCCCACAAACCATTCCCTGGGCGCTCATCATCACGTGTCAACCAGTCACTAACCACCTGTCAATAGGAAGCCGCCGAGCTCGGTAAGGGTTCCTTCAAGTACGCCTGGGTTCTTGACAAGCTCAAAGCCGAGCGTGAGCGTGGTATCACCATTGATATCGCCCTCTGGAAGTTCGAGACTCCTCGCTACTATGTCACCGTCATTGGTATGTTGTCACCACTGCTGTCATCACATTCTCATACTAACATGGCTATCAGACGCTCCCGGTCACCGTGATTTCATCAAGAACATGAT
>SY161 [organism=Fusarium asiaticum] Translation elongation factor-1 alpha gene, partial sequence
GTGAGTACCACCGCATCCCAACCCCGCCGACACTTGGCGGGGTAGTTTCAAATTTCCAATGTGCTGACATACTTTGATAGACCGGTCACTTGATCTACCAGTGCGGTGGTATCGACAAGCGAACCATCGAGAAGTTCGAGAAGGTTGGTCTCATTTTCCTCGATCGCGCGCCCTTTTCCTTTCGAAATATCATTCGAATCGCACTCACACGACGACTCGATACGCGCCTGTTACCCCGCTCGAGGTCAAAAATTTTGCGGCTTTGTCGTAATTTTTTTCCCTGGTGGGGCTCATACCCCGCCACTCGAGCGACAGGCGTTTGCCCTCTTCCCACAAACCATTCCCTGGGCGCTCATCATCACGTGTCAACCAGTCACTAACCACCTGTCAATAGGAAGCCGCCGAGCTCGGTAAGGGTTCCTTCAAGTACGCCTGGGTTCTTGACAAGCTCAAAGCCGAGCGTGAGCGTGGTATCACCATTGATATCGCCCTCTGGAAGTTCGAGACTCCTCGCTACTATGTCACCGTCATTGGTATGTTGTCACCACTGCTGTCATCACATTCTCATACTAACATGGCTATCAGACGCTCCCGGTCACCGTGATTTCATCAAGAACATGAT
>SY5 [organism=Fusarium asiaticum] Translation elongation factor-1 alpha gene, partial sequence
GTGAGTACCACCGCATCCCAACCCCGCCGACACTTGGCGGGGTAGTTTCAAATTTCCAATGTGCTGACATACTTTGATAGACCGGTCACTTGATCTACCAGTGCGGTGGTATCGACAAGCGAACCATCGAGAAGTTCGAGAAGGTTGGTCTCATTTTCCTCGATCGCGCGCCCTTTTCCTTTCGAAATATCATTCGAATCGCACTCACACGACGACTCGATACGCGCCTGTTACCCCGCTCGAGGTCAAAAATTTTGCGGCTTTGTCGTAATTTTTTTCCCTGGTGGGGCTCATACCCCGCCACTCGAGCGACAGGCGTTTGCCCTCTTCCCACAAACCATTCCCTGGGCGCTCATCATCACGTGTCAACCAGTCACTAACCACCTGTCAATAGGAAGCCGCCGAGCTCGGTAAGGGTTCCTTCAAGTACGCCTGGGTTCTTGACAAGCTCAAAGCCGAGCGTGAGCGTGGTATCACCATTGATATCGCCCTCTGGAAGTTCGAGACTCCTCGCTACTATGTCACCGTCATTGGTATGTTGTCACCACTGCTGTCATCACATTCTCATACTAACATGGCTATCAGACGCTCCCGGTCACCGTGATTTCATCAAGAACATGAT
>SY99 [organism=Fusarium asiaticum] Translation elongation factor-1 alpha gene, partial sequence
GTGAGTACCACCGCATCCCAACCCCGCCGACACTTGGCGGGGTAGTTTCAAATTTCCAATGTGCTGACATACTTTGATAGACCGGTCACTTGATCTACCAGTGCGGTGGTATCGACAAGCGAACCATCGAGAAGTTCGAGAAGGTTGGTCTCATTTTCCTCGATCGCGCGCCCTTTTCCTTTCGAAATATCATTCGAATCGCACTCACACGACGACTCGATACGCGCCTGTTACCCCGCTCGAGGTCAAAAATTTTGCGGCTTTGTCGTAATTTTTTTCCCTGGTGGGGCTCATACCCCGCCACTCGAGCGACAGGCGTTTGCCCTCTTCCCACAAACCATTCCCTGGGCGCTCATCATCACGTGTCAACCAGTCACTAACCACCTGTCAATAGGAAGCCGCCGAGCTCGGTAAGGGTTCCTTCAAGTACGCCTGGGTTCTTGACAAGCTCAAAGCCGAGCGTGAGCGTGGTATCACCATTGATATCGCCCTCTGGAAGTTCGAGACTCCTCGCTACTATGTCACCGTCATTGGTATGTTGTCACCACTGCTGTCATCACATTCTCATACTAACATGGCTATCAGACGCTCCCGGTCACCGTGATTTCATCAAGAACATGAT
>SY110 [organism=Fusarium asiaticum] Translation elongation factor-1 alpha gene, partial sequence
GTGAGTACCACCGCATCCCAACCCCGCCGACACTTGGCGGGGTAGTTTCAAATTTCCAATGTGCTGACATACTTTGATAGACCGGTCACTTGATCTACCAGTGCGGTGGTATCGACAAGCGAACCATCGAGAAGTTCGAGAAGGTTGGTCTCATTTTCCTCGATCGCGCGCCCTTTTCCTTTCGAAATATCATTCGAATCGCACTCACACGACGACTCGATACGCGCCTGTTACCCCGCTCGAGGTCAAAAATTTTGCGGCTTTGTCGTAATTTTTTTCCCTGGTGGGGCTCATACCCCGCCACTCGAGCGACAGGCGTTTGCCCTCTTCCCACAAACCATTCTCTGGGCGCTCATCATCACGTGTCAACCAGTCACTAACCACCTGTCAATAGGAAGCCGCCGAGCTCGGTAAGGGTTCCTTCAAGTACGCCTGGGTTCTTGACAAGCTCAAAGCCGAGCGTGAGCGTGGTATCACCATTGATATCGCCCTCTGGAAGTTCGAGACTCCTCGCTACTATGTCACCGTCATTGGTATGTTGTCACCACTGCTGTCATCACATTCTCATACTAACATGGCTATCAGACGCTCCCGGTCACCGTGATTTCATCAAGAACATGAT
>SY112 [organism=Fusarium asiaticum] Translation elongation factor-1 alpha gene, partial sequence
GTGAGTACCACCGCATCCCAACCCCACCGACACTTGGCGGGGTAGTTTCAAATTTCCAATGTGCTGACATACTTTGATAGACCGGTCACTTGATCTACCAGTGCGGTGGTATCGACAAGCGAACCATCGAGAAGTTCGAGAAGGTTGGTCTCATTTTCCTCGATCGCGCGCCCTTTTCCTTTCGAAATATCATTCGAATCGCACTCACACGACGACTCGATACGCGCCTGTTACCCCGCTCGAGGTCAAAAATTTTGCGGCTTTGTCGTAATTTTTTTCCCTGGTGGGGCTCATACCCCGCCACTCGAGCGACAGGCGTTTGCCCTCTTCCCACAAACCATTCCCTGGGCGCTCATCATCACGTGTCAACCAGTCACTAACCACCTGTCAATAGGAAGCCGCCGAGCTCGGTAAGGGTTCCTTCAAGTACGCCTGGGTTCTTGACAAGCTCAAAGCCGAGCGTGAGCGTGGTATCACCATTGATATCGCCCTCTGGAAGTTCGAGACTCCTCGCTACTATGTCACCGTCATTGGTATGTTGTCACCACTGCTGTCATCACATTCTCATACTAACATGGCTATCAGACGCTCCCGGTCACCGTGATTTCATCAAGAACATGAT
>SY31 [organism=Fusarium asiaticum] Translation elongation factor-1 alpha gene, partial sequence
GTGAGTACCACCGCATCCCAACCCCGCCGACACTTGGCGGGGTAGTTTCAAATTTCCAATGTGCTGACATACTTTGATAGACCGGTCACTTGATCTACCAGTGCGGTGGTATCGACAAGCGAACCATCGAGAAGTTCGAGAAGGTTGGTCTCATTTTCCTCGATCGCGCGCCCTTTTCCTTTCGAAATATCATTCGAATCGCACTCACACGACGACTCGATACGCGCCTGTTACCCCGCTCGAGGTCAAAAATTTTGCGGCTTTGTCGTAATTTTTTTCCCTGGTGGGGCTCATACCCCGCCACTCGAGCGACAGGCGTTTGCCCTCTTCCCACAAACCATTCCCTGGGCGCTCATCATCACGTGTCAACCAGTCACTAACCACCTGTCAATAGGAAGCCGCCGAGCTCGGTAAGGGTTCCTTCAAGTACGCCTGGGTTCTTGACAAGCTCAAAGCCGAGCGTGAGCGTGGTATCACCATTGATATCGCCCTCTGGAAGTTCGAGACTCCTCGCTACTATGTCACCGTCATTGGTATGTTGTCAACACTGCTGTCATCACATTCTCATACTAACATGGCTATCAGACGCTCCCGGTCACCGTGATTTCATCAAGAACATGAT
>SY136 [organism=Fusarium asiaticum] Translation elongation factor-1 alpha gene, partial sequence
GTGAGTACCACCGCATCCCAACCCCGCCGACACTTGGCGGGGTAGTTTCAAATTTCCAATGTGCTGACATACTTTGATAGACCGGTCACTTGATCTACCAGTGCGGTGGTATCGACAAGCGAACCATCGAGAAGTTCGAGAAGGTTGGTCTCATTTTCCTCGATCGCGCGCCCTTTTCCTTTCGAAATATCATTCGAATCGCACTCACACGACGACTCGATACGCGCCTGTTACCCCGCTCGAGGTCAAAAATTTTGCGGCTTTGTCGTAATTTTTTTCCCTGGTGGGGCTCATACCCCGCCACTCGAGCGACAGGCGTTTGCCCTCTTCCCACAAACCATTCTCTGGGCGCTCATCATCACGTGTCAACCAGTCACTAACCACCTGTCAATAGGAAGCCGCCGAGCTCGGTAAGGGTTCCTTCAAGTACGCCTGGGTTCTTGACAAGCTCAAAGCCGAGCGTGAGCGTGGTATCACCATTGATATCGCCCTCTGGAAGTTCGAGACTCCTCGCTACTATGTCACCGTCATTGGTATGTTGTCACCACTGCTGTCATCACATTCTCATACTAACATGGCTATCAGACGCTCCCGGTCACCGTGATTTCATCAAGAACATGAT
>SY141 [organism=Fusarium asiaticum] Translation elongation factor-1 alpha gene, partial sequence
GTGAGTACCACCGTATCCCAACCCCGCCGACACTTGGCGGGGTAGTTTCAAATTTCCAATGTGCTGACATACTTTGATAGACCGGTCACTTGATCTACCAGTGCGGTGGTATCGACAAGCGAACCATCGAGAAGTTCGAGAAGGTTGGTCTCATTTTCCTCGATCGCGCGCCCTTTTCCTTTCGAAATATCATTCGAATCGCACTCACACGACGACTCGATACGCGCCTGTTACCCCGCTCGAGGTCAAAAATTTTGCGGCTTTGTCGTAATTTTTTTCCCTGGTGGGGCTCATACCCCGCCACTCGAGCGACAGGCGTTTGCCCTCTTCCCACAAACCATTCCCTGGGCGCTCATCATCACGTGTCAACCAGTCACTAACCACCTGTCAATAGGAAGCCGCCGAGCTCGGTAAGGGTTCCTTCAAGTACGCCTGGGTTCTTGACAAGCTCAAAGCCGAGCGTGAGCGTGGTATCACCATTGATATCGCCCTCTGGAAGTTCGAGACTCCTCGCTACTATGTCACCGTCATTGGTATGTTGTCACCACTGCTGTCATCACATTCTCATACTAACATGGCTATCAGACGCTCCCGGTCACCGTGATTTCATCAAGAACATGAT
>SY144 [organism=Fusarium asiaticum] Translation elongation factor-1 alpha gene, partial sequence
GTGAGTACCACCGCATCCCAACCCCGCCGACACTTGGCGGGGTAGTTTCAAATTTCCAATGTGCTGACATACTTTGATAGACCGGTCACTTGATCTACCAGTGCGGTGGTATCGACAAGCGAACCATCGAGAAGTTCGAGAAGGTTGGTCTCATTTTCCTCGATCGCGCGCTCTTTTCCTTTCGAAATATCATTCGAATCGCACTCACACGACGACTCGATACGCGCCTGTTACCCCGCTCGAGGTCAAAAATTTTGCGGCTTTGTCGTAATTTTTTTCCCTGGTGGGGCTCATACCCCGCCACTCGAGCGACAGGCGTTTGCCCTCTTCCCACAAACCATTCCCTGGGCGCTCATCATCACGTGTCAACCAGTCACTAACCACCTGTCAATAGGAAGCCGCCGAGCTCGGTAAGGGTTCCTTCAAGTACGCCTGGGTTCTTGACAAGCTCAAAGCCGAGCGTGAGCGTGGTATCACCATTGATATCGCCCTCTGGAAGTTCGAGACTCCTCGCTACTATGTCACCGTCATTGGTATGTTGTCACCACTGCTGTCATCACATTCTCATACTAACATGGCTATCAGACGCTCCCGGTCACCGTGATTTCATCAAGAACATGAT
>SY146 [organism=Fusarium asiaticum] Translation elongation factor-1 alpha gene, partial sequence
GTGAGTACCACCGCATCCCAACCCCGCCGACACTTGGCGGGGTAGTTTCAAATTTCCAATGTGCTGACATACTTTGATAGACCGGTCACTTGATCTACCAGTGCGGTGGTATCGACAAGCGAACCATCGAGAAGTTCGAGAAGGTTGGTCTCATTTTCCTCGATCGCGCGCCCTTTTCCTTTCGAAATATCATTCGAATCGCACTCACACGACGACTCGATACGCGCCTGTTACCCCGCTCGAGGTCAAAAATTTTGCGGCTTTGTCGTAATTTTTTTCCCTGGTGGGGCTCATACCCCGCCACTCGAGCGACAGGCGTTTGCCCTCTTCCCACAAACCATTCCCTGGGCGCTCATCATCACGTGTCAACCAGTCACTAACCACCTGTCAATAGGAAGCCGCCGAGCTCGGTAAGGGTTCCTTCAAGTACGCCTGGGTTCTTGACAAGCTCAAAGCCGAGCGTGAGCGTGGTATCACCATTGATATCGCCCTCTGGAAGTTCGAGACTCCTCGCTACTATGTCACCGTCATTGGTATGTTGTCACCACTGCTGTCATCACATTCTCATACTAACATGGCTATCAGACGCTCCCGGTCACCGTGATTTCATCAAGAACATGAT
>SY204 [organism=Fusarium graminearum] Translation elongation factor-1 alpha gene, partial sequence
GTGAGTACCACCGCATCCCAACCCCGCCGACACTTGGCGGGGTAGTTTCAAATTTCCAATGTGCTGACATACTTTGATAGACCGGTCACTTGATCTACCAGTGCGGTGGTATCGACAAGCGAACCATCGAGAAGTTCGAGAAGGTTGGTCTCATTTTCCTCGATCGCGCGCCCTTTTCCCTTTCGAAATATCATTCGAATCGCCCTCACACGACGACTCGATACGCGCCTGTTACCCCGCTCGAGGTCAAAAATTTTGCGGCTTTGTCGTAATTTTTTCCCCCGGTGGGGCTCATACCCCGCCACTCGAGCGACAGGCGTCTGCCCTCTTCCCACAAACCATTCCCTGGGCGCTCATCATCACGTGTCAACCAGTCACTAACCACCTGTCAATAGGAAGCCGCCGAGCTCGGTAAGGGTTCCTTCAAGTACGCCTGGGTTCTTGACAAGCTCAAAGCCGAGCGTGAGCGTGGTATCACCATTGATATCGCCCTCTGGAAGTTCGAGACTCCTCGCTACTATGTCACCGTCATTGGTATGTTGTCACCACTGCTGTCATCACATTCTCATACTAACATGGCTATCAGACGCTCCCGGTCACCGTGATTTCATCAAGAACATGAT
>SY151 [organism=Fusarium asiaticum] Translation elongation factor-1 alpha gene, partial sequence
GTGAGTACCACCGCATCCCAACCCCGCCGACACTTGGCGGGGTAGTTTCAAATTTCCAATGTGCTGACATACTTTGATAGACCGGTCACTTGATCTACCAGTGCGGTGGTATCGACAAGCGAACCATCGAGAAGTTCGAGAAGGTTGGTCTCATTTTCCTCGATCGCGCGCCCTTTTCCTTTCGAAATATCATTCGAATCGCACTCACACGACGACTCGATACGCGCCTGTTACCCCGCTCGAGGTCAAAAATTTTGCGGCTTTGTCGTAATTTTTTTCCCTGGTGGGGCTCATACCCCGCCACTCGAGCGACAGGCGTTTGCCCTCTTCCCACAAACCATTCTCTGGGCGCTCATCATCACGTGTCAACCAGTCACTAACCACCTGTCAATAGGAAGCCGCCGAGCTCGGTAAGGGTTCCTTCAAGTACGCCTGGGTTCTTGACAAGCTCAAAGCCGAGCGTGAGCGTGGTATCACCATTGATATCGCCCTCTGGAAGTTCGAGACTCCTCGCTACTATGTCACCGTCATTGGTATGTTGTCACCACTGCTGTCATCACATTCTCATACTAACATGGCTATCAGACGCTCCCGGTCACCGTGATTTCATCAAGAACATGAT
>SY153 [organism=Fusarium asiaticum] Translation elongation factor-1 alpha gene, partial sequence
GTGAGTACCACCGCATCCCAACCCCGCCGACACTTGGCGGGGTAGTTTCAAATTTCCAATGTGCTGACATACTTTGATAGACCGGTCACTTGATCTACCAGTGCGGTGGTATCGACAAGCGAACCATCGAGAAGTTCGAGAAGGTTGGTCTCATTTTCCTCGATCGCGCGCCCTTTTCCTTTCGAAATATCATTCGAATCGCACTCACACGACGACTCGATACGCGCCTGTTACCCCGCTCGAGGTCAAAAATTTTGCGGCTTTGTCGTAATTTTTTTCCCTGGTGGGGCTCATACCCCGCCACTCGAGCGACAGGCGTTTGCCCTCTTCCCACAAACCATTCCCTGGGCGCTCATCATCACGTGTCAACCAGTCACTAACCACCTGTCAATAGGAAGCCGCCGAGCTCGGTAAGGGTTCCTTCAAGTACGCCTGGGTTCTTGACAAGCTCAAAGCCGAGCGTGAGCGTGGTATCACCATTGATATCGCCCTCTGGAAGTTCGAGACTCCTCGCTACTATGTCACCGTCATTGGTATGTTGTCACCACTGCTGTCATCACATTCTCATACTAACATGGCTATCAGACGCTCCCGGTCACCGTGATTTCATCAAGAACATGAT
>SY156 [organism=Fusarium asiaticum] Translation elongation factor-1 alpha gene, partial sequence
GTGAGTACCACCGCATCCCAACCCCGCCGACACTTGGCGGGGTAGTTTCAAATTTCCAATGTGCTGACATACTTTGATAGACCGGTCACTTGATCTACCAGTGCGGTGGTATCGACAAGCGAACCATCGAGAAGTTCGAGAAGGTTGGTCTCATTTTCCTCGATCGCGCGCCCTTTTCCTTTCGAAATATCATTCGAATCGCACTCACACGACGACTCGATACGCGCCTGTTACCCCGCTCGAGGTCAAAAATTTTGCGGCTTTGTCGTAATTTTTTTTCCCTGGTGGGGCTCATACCCCGCCACTCGAGCGACAGGCGTTTGCCCTCTTCCCACAAACCATTCCCTGGGCGCTCATCATCACGTGTCAACCAGTCACTAACCACCTGTCAATAGGAAGCCGCCGAGCTCGGTAAGGGTTCCTTCAAGTACGCCTGGGTTCTTGACAAGCTCAAAGCCGAGCGTGAGCGTGGTATCACCATTGATATCGCCCTCTGGAAGTTCGAGACTCCTCGCTACTATGTCACCGTCATTGGTATGTTGTCACCACTGCTGTCATCACATTCTCATACTAACATGGCTATCAGACGCTCCCGGTCACCGTGATTTCATCAAGAACATGAT
>SY160 [organism=Fusarium asiaticum] Translation elongation factor-1 alpha gene, partial sequence
GTGAGTACCACCGCATCCCAACCCCGCCGACACTTGGCGGGGTAGTTTCAAATTTCCAATGTGCTGACATACTTTGATAGACCGGTCACTTGATCTACCAGTGCGGTGGTATCGACAAGCGAACCATCGAGAAGTTCGAGAAGGTTGGTCTCATTTTCCTCGATCGCGCGCCCTTTTCCTTTCGAAATATCATTCGAATCGCACTCACACGACGACTCGATACGCGCCTGTTACCCCGCTCGAGGTCAAAAATTTTGCGGCTTTGTCGTAATTTTTTTCCCTGGTGGGGCTCATACCCCGCCACTCGAGCGACAGGCGTTTGCCCTCTTCCCACAAACCATTCTCTGGGCGCTCATCATCACGTGTCAACCAGTCACTAACCACCTGTCAATAGGAAGCCGCCGAGCTCGGTAAGGGTTCCTTCAAGTACGCCTGGGTTCTTGACAAGCTCAAAGCCGAGCGTGAGCGTGGTATCACCATTGATATCGCCCTCTGGAAGTTCGAGACTCCTCGCTACTATGTCACCGTCATTGGTATGTTGTCACCACTGCTGTCATCACATTCTCATACTAACATGGCTATCAGACGCTCCCGGTCACCGTGATTTCATCAAGAACATGAT
>SY164 [organism=Fusarium graminearum] Translation elongation factor-1 alpha gene, partial sequence
GTGAGTACCACCGCATCCCAACCCCGCCGACACTTGGCGGGGTAGTTTCAAATTTCCAATGTGCTGACATACTTTGATAGACCGGTCACTTGATCTACCAGTGCGGTGGTATCGACAAGCGAACCATCGAGAAGTTCGAGAAGGTTGGTCTCATTTTCCTCGATCGCGCGCCCTTTTCCTTTCGAAATATCATTCGAATCGCACTCACACGACGACTCGATACGCGCCTGTTACCCCGCTCGAGGTCAAAAATTTTGCGGCTTTGTCGTAATTTTTTTCCCTGGTGGGGCTCATACCCCGCCACTCGAGCGACAGGCGTTTGCCCTCTTCCCACAAACCATTCCCTGGGCGCTCATCATCACGTGTCAACCAGTCACTAACCACCTGTCAATAGGAAGCCGCCGAGCTCGGTAAGGGTTCCTTCAAGTACGCCTGGGTTCTTGACAAGCTCAAAGCCGAGCGTGAGCGTGGTATCACCATTGATATCGCCCTCTGGAAGTTCGAGACTCCTCGCTACTATGTCACCGTCATTGGTATGTTGTCACCACTGCTGTCATCACATTCTCATACTAACATGGCTATCAGACGCTCCCGGTCACCGTGATTTCATCAAGAACATGAT
>SY165 [organism=Fusarium asiaticum] Translation elongation factor-1 alpha gene, partial sequence
GTGAGTACCACCGTATCCCAACCCCGCCGACACTTGGCGGGGTAGTTTCAAATTTCCAATGTGCTGACATACTTTGATAGACCGGTCACTTGATCTACCAGTGCGGTGGTATCGACAAGCGAACCATCGAGAAGTTCGAGAAGGTTGGTCTCATTTTCCTCGATCGCGCGCCCTTTTCCTTTCGAAATATCATTCGAATCGCACTCACACGACGACTCGATACGCGCCTGTTACCCCGCTCGAGGTCAAAAATTTTGCGGCTTTGTCGTAATTTTTTTCCCTGGTGGGGCTCATACCCCGCCACTCGAGCGACAGGCGTTTGCCCTCTTCCCACAAACCATTCCCTGGGCGCTCATCATCACGTGTCAACCAGTCACTAACCACCTGTCAATAGGAAGCCGCCGAGCTCGGTAAGGGTTCCTTCAAGTACGCCTGGGTTCTTGACAAGCTCAAAGCCGAGCGTGAGCGTGGTATCACCATTGATATCGCCCTCTGGAAGTTCGAGACTCCTCGCTACTATGTCACCGTCATTGGTATGTTGTCACCACTGCTGTCATCACATTCTCATACTAACATGGCTATCAGACGCTCCCGGTCACCGTGATTTCATCAAGAACATGAT
>SY166 [organism=Fusarium asiaticum] Translation elongation factor-1 alpha gene, partial sequence
GTGAGTACCACCGCATCCCAACCCCGCCGACACTTGGCGGGGTACTTTCAAATTTCCAATGTGCTGACATACTTTGATAGACCGGTCACTTGATCTACCAGTGCGGTGGTATCGACAAGCGAACCATCGAGAAGTTCGAGAAGGTTGGTCTCATTTTCCTCGATCGCGCGCCCTTTTCCTTTCGAAATATCATTCGAATCGCACTCACACGACGACTCGATACGCGCCTGTTACCCCGCTCGAGGCCAAAAATTTTGCGGCTTTGTCGTAATTTTTTTTCCTAGTGGGGCTCATACCCCGCCACTCGAGCGACAGGCGTTTGCCCTCTTCACACAAACCATTCCCTGGGCGCTCATCATCACGTGTCAACCAATCACTAACCACCTGTCAATAGGAAGCCGCCGAGCTCGGTAAGGGTTCCTTCAAGTACGCCTGGGTTCTTGACAAGCTCAAAGCCGAGCGTGAGCGTGGTATCACCATTGATATCGCCCTCTGGAAGTTCGAGACTCCTCGCTACTATGTCACCGTCATTGGTATGTTGTCACCACTGCTGTCATCACATTCTCATACTAACATGGGTATCAAAAGCTCCCGGGCACCGTGATTTCATCAAGAACATGAT
>SY168 [organism=Fusarium asiaticum] Translation elongation factor-1 alpha gene, partial sequence
GTGAGTACCACCGCATCCCAACCCCGCCGACACTTGGCGGGGTAGTTTCAAATTTCCAATGTGCTGACATACTTTGATAGACCGGTCACTTGATCTACCAGTGCGGTGGTATCGACAAGCGAACCATCGAGAAGTTCGAGAAGGTTGGTCTCATTTTCCTCGATCGCGCGCCCTTTTCCTTTCGAAATATCATTCGAATCGCACTCACACGACGACTCGATACGCGCCTGTTACCCCGCTCGAGGTCAAAAATTTTGCGGCTTTGTCGTAATTTTTTTCCCTGGTGGGGCTCATACCCCGCCACTCGAGCGACAGGCGTTTGCCCTCTTCCCACAAACCATTCCCTGGGCGCTCATCATCACGTGTCAACCAGTCACTAACCACCTGTCAATAGGAAGCCGCCGAGCTCGGTAAGGGTTCCTTCAAGTACGCCTGGGTTCTTGACAAGCTCAAAGCCGAGCGTGAGCGTGGTATCACCATTGATATCGCCCTCTGGAAGTTCGAGACTCCTCGCTACTATGTCACCGTCATTGGTATGTTGTCACCACTGCTGTCATCACATTCTCATACTAACATGGCTATCAGACGCTCCCGGTCACCGTGATTTCATCAAGAACATGAT
>SY172 [organism=Fusarium asiaticum] Translation elongation factor-1 alpha gene, partial sequence
GTGAGTACCACCGCATCCCAACCCCGCCGACACTTGGCGGGGTAGTTTCAAATTTCCAATGTGCTGACATACTTTGATAGACCGGTCACTTGATCTACCAGTGCGGTGGTATCGACAAGCGAACCATCGAGAAGTTCGAGAAGGTTGGTCTCATTTTCCTCGATCGCGCGCCCTTTTCCTTTCGAAATATCATTCGAATCGCACTCACACGACGACTCGATACGCGCCTGTTACCCCGCTCGAGGTCAAAAATTTTGCGGCTTTGTCGTAATTTTTTTCCCTGGTGGGGCTCATACCCCGCCACTCGAGCGACAGGCGTTTGCCCTCTTCCCACAAACCATTCCCTGGGCGCTCATCATCACGTGTCAACCAGTCACTAACCACCTGTCAATAGGAAGCCGCCGAGCTCGGTAAGGGTTCCTTCAAGTACGCCTGGGTTCTTGACAAGCTCAAAGCCGAGCGTGAGCGTGGTATCACCATTGATATCGCCCTCTGGAAGTTCGAGACTCCTCGCTACTATGTCACCGTCATTGGTATGTTGTCACCACTGCTGTCATCACATTCTCATACTAACATGGCTATCAGACGCTCCCGGTCACCGTGATTTCATCAAGAACATGAT
>SY35 [organism=Fusarium asiaticum] Translation elongation factor-1 alpha gene, partial sequence
GTGAGTACCACCGCATCCCAACCCCGCCGACACTTGGCGGGGTAGTTTCAAATTTCCAATGTGCTGACATACTTTGATAGACCGGTCACTTGATCTACCAGTGCGGTGGTATCGACAAGCGAACCATCGAGAAGTTCGAGAAGGTTGGTCTCATTTTCCTCGATCGCGCGCCCTTTTCCTTTCGAAATATCATTCGAATCGCACTCACACGACGACTCGATACGCGCCTGTTACCCCGCTCGAGGTCAAAAATTTTGCGGCTTTGTCGTAATTTTTTTCCCTGGTGGGGCTCATACCCCGCCACTCGAGCGACAGGCGTTTGCCCTCTTCCCACAAACCATTCCCTGGGCGCTCATCATCACGTGTCAACCAGTCACTAACCACCTGTCAATAGGAAGCCGCCGAGCTCGGTAAGGGTTCCTTCAAGTACGCCTGGGTTCTTGACAAGCTCAAAGCCGAGCGTGAGCGTGGTATCACCATTGATATCGCCCTCTGGAAGTTCGAGACTCCTCGCTACTATGTCACCGTCATTGGTATGTTGTCACCACTGCTGTCATCACATTCTCATACTAACATGGCTATCAGACGCTCCCGGTCACCGTGATTTCATCAAGAACATGAT
>SY178 [organism=Fusarium asiaticum] Translation elongation factor-1 alpha gene, partial sequence
GTGAGTACCACCGCATCCCAACCCCGCCGACACTTGGCGGGGTAGTTTCAAATTTCCAATGTGCTGACATACTTTGATAGACCGGTCACTTGATCTACCAGTGCGGTGGTATCGACAAGCGAACCATCGAGAAGTTCGAGAAGGTTGGTCTCATTTTCCTCGATCGCGCGCCCTTTTCCTTTCGAAATATCATTCGAATCGCACTCACACGACGACTCGATACGCGCCTGTTACCCCGCTCGAGGTCAAAAATTTTGCGGCTTTGTCGTAATTTTTTTCCCTGGTGGGGCTCATACCCCGCCACTCGAGCGACAGGCGTTTGCCCTCTTCCCACAAACCATTCTCTGGGCGCTCATCATCACGTGTCAACCAGTCACTAACCACCTGTCAATAGGAAGCCGCCGAGCTCGGTAAGGGTTCCTTCAAGTACGCCTGGGTTCTTGACAAGCTCAAAGCCGAGCGTGAGCGTGGTATCACCATTGATATCGCCCTCTGGAAGTTCGAGACTCCTCGCTACTATGTCACCGTCATTGGTATGTTGTCACCACTGCTGTCATCACATTCTCATACTAACATGGCTATCAGACGCTCCCGGTCACCGTGATTTCATCAAGAACATGAT
>SY154 [organism=Fusarium asiaticum] Translation elongation factor-1 alpha gene, partial sequence
GTGAGTACCACCGCATCCCAACCCCGCCGACACTTGGCGGGGTAGTTTCAAATTTCCAATGTGCTGACATACTTTGATAGACCGGTCACTTGATCTACCAGTGCGGTGGTATCGACAAGCGAACCATCGAGAAGTTCGAGAAGGTTGGTCTCATTTTCCTCGATCGCGCGCCCTTTTCCTTTCGAAATATCATTCGAATCGCACTCACACGACGACTCGATACGCGCCTGTTACCCCGCTCGAGGTCAAAAATTTTGCGGCTTTGTCGTAATTTTTTTCCCTGGTGGGGCTCATACCCCGCCACTCGAGCGACAGGCGTTTGCCCTCTTCCCACAAACCATTCCCTGGGCGCTCATCATCACGTGTCAACCAGTCACTAACCACCTGTCAATAGGAAGCCGCCGAGCTCGGTAAGGGTTCCTTCAAGTACGCCTGGGTTCTTGACAAGCTCAAAGCCGAGCGTGAGCGTGGTATCACCATTGATATCGCCCTCTGGAAGTTCGAGACTCCTCGCTACTATGTCACCGTCATTGGTATGTTGTCACCACTGCTGTCATCACATTCTCATACTAACATGGCTATCAGACGCTCCCGGTCACCGTGATTTCATCAAGAACATGAT
>SY182 [organism=Fusarium asiaticum] Translation elongation factor-1 alpha gene, partial sequence
GTGAGTACCACCGCATCCCAACCCCGCCGACACTTGGCGGGGTAGTTTCAAATTTCCAATGTGCTGACATACTTTGATAGACCGGTCACTTGATCTACCAGTGCGGTGGTATCGACAAGCGAACCATCGAGAAGTTCGAGAAGGTTGGTCTCATTTTCCTCGATCGCGCGCCCTTTTCCTTTCGAAATATCATTCGAATCGCACTCACACGACGACTCGATACGCGCCTGTTACCCCGCTCGAGGTCAAAAATTTTGCGGCTTTGTCGTAATTTTTTTCCCTGGTGGGGCTCATACCCCGCCACTCGAGCGACAGGCGTTTGCCCTCTTCCCACAAACCATTCCCTGGGCGCTCATCATCACGTGTCAACCAGTCACTAACCACCTGTCAATAGGAAGCCGCCGAGCTCGGTAAGGGTTCCTTCAAGTACGCCTGGGTTCTTGACAAGCTCAAAGCCGAGCGTGAGCGTGGTATCACCATTGATATCGCCCTCTGGAAGTTCGAGACTCCTCGCTACTATGTCACCGTCATTGGTATGTTGTCACCACTGCTGTCATCACATTCTCATACTAACATGGCTATCAGACGCTCCCGGTCACCGTGATTTCATCAAGAACATGAT
>SY183 [organism=Fusarium asiaticum] Translation elongation factor-1 alpha gene, partial sequence
GTGAGTACCACCGCATCCCAACCCCGCCGACACTTGGCGGGGTAGTTTCAAATTTCCAATGTGCTGACATACTTTGATAGACCGGTCACTTGATCTACCAGTGCGGTGGTATCGACAAGCGAACCATCGAGAAGTTCGAGAAGGTTGGTCTCATTTTCCTCGATCGCGCGCCCTTTTCCTTTCGAAATATCATTCGAATCGCACTCACACGACGACTCGATACGCGCCTGTTACCCCGCTCGAGGTCAAAAATTTTGCGGCTTTGTCGTAATTTTTTTCCCTGGTGGGGCTCATACCCCGCCACTCGAGCGACAGGCGTTTGCCCTCTTCCCACAAACCATTCCCTGGGCGCTCATCATCACGTGTCAACCAGTCACTAACCACCTGTCAATAGGAAGCCGCCGAGCTCGGTAAGGGTTCCTTCAAGTACGCCTGGGTTCTTGACAAGCTCAAAGCCGAGCGTGAGCGTGGTATCACCATTGATATCGCCCTCTGGAAGTTCGAGACTCCTCGCTACTATGTCACCGTCATTGGTATGTTGTCACCACTGCTGTCATCACATTCTCATACTAACATGGCTATCAGACGCTCCCGGTCACCGTGATTTCATCAAGAACATGAT
>SY78 [organism=Fusarium asiaticum] Translation elongation factor-1 alpha gene, partial sequence
GTGAGTACCACCGCATCCCAACCCCGCCGACACTTGGCGGGGTAGTTTCAAATTTCCAATGTGCTGACATACTTTGATAGACCGGTCACTTGATCTACCAGTGCGGTGGTATCGACAAGCGAACCATCGAGAAGTTCGAGAAGGTTGGTCTCATTTTCCTCGATCGCGCGCCCTTTTCCTTTCGAAATATCATTCGAATCGCACTCACACGACGACTCGATACGCGCCTGTTACCCCGCTCGAGGTCAAAAATTTTGCGGCTTTGTCGTAATTTTTTTTCCTGGTGGGGCTCATACCCCGCCACTCGAGCGACAGGCGTTTGCCCTCTTCCCACAAACCATTCCCTGGGCGCTCATCATCACGTGTCAACCAGTCACTAACCACCTGTCAATAGGAAGCCGCCGAGCTCGGTAAGGGCTCCTTCAAGTACGCCTGGGTTCTTGACAAGCTCAAAGCCGAGCGTGAGCGTGGTATCACCATTGATATCGCCCTCTGGAAGTTCGAGACTCCTCGCTACTATGTCACCGTCATTGGTATGTTGTCACCACTGCTGTCATCACATTCTCATACTAACATGGCTATCAGACGCTCCCGGTCACCGTGATTTCATCAAGAACATGAT
>SY104 [organism=Fusarium asiaticum] Translation elongation factor-1 alpha gene, partial sequence
GTGAGTACCACCGCATCCCAACCCCGCCGACACTTGGCGGGGTAGTTTCAAATTTCCAATGTGCTGACATACTTTGATAGACCGGTCACTTGATCTACCAGTGCGGTGGTATCGACAAGCGAACCATCGAGAAGTTCGAGAAGGTTGGTCTCATTTTCCTCGATCGCGCGCCCTTTTCCTTTCGAAATATCATTCGAATCGCACTCACACGACGACTCGATACGCGCCTGTTACCCCGCTCGAGGTCAAAAATTTTGCGGCTTTGTCGTAATTTTTTTTCCTAGTGGGGCTCATACCCCGCCACTCGAGCGACAGGCGTTTGCCCTCTTCACACAAACCATTCCCTGGGCGCTCATCATCACGTGTCAACCAGTCACTAACCACCTGTCAATAGGAAGCCGCCGAGCTCGGTAAGGGTTCCTTCAAGTACGCCTGGGTTCTTGACAAGCTCAAAGCCGAGCGTGAGCGTGGTATCACCATTGATATCGCCCTCTGGAAGTTCGAGACTCCTCGCTACTATGTCACCGTCATTGGTATGTTGTCACCACTGCTGTCATCACATTCTCATACTAACATGGCTATCAGACGCTCCCGGTCACCGTGATTTCATCAAGAACATGAT
>SY195 [organism=Fusarium asiaticum] Translation elongation factor-1 alpha gene, partial sequence
GTGAGTACCACCGCATCCCAACCCCGCCGACACTTGGCGGGGTAGTTTCAAATTTCCAATGTGCTGACATACTTTGATAGACCGGTCACTTGATCTACCAGTGCGGTGGTATCGACAAGCGAACCATCGAGAAGTTCGAGAAGGTTGGTCTCATTTTCCTCGATCGCGCGCCCTTTTCCTTTCGAAATATCATTCGAATCGCACTCACACGACGACTCGATACGCGCCTGTTACCCCGCTCGAGGTCAAAAATTTTGCGGCTTTGTCGTAATTTTTTTCCCTGGTGGGGCTCATACCCCGCCACTCGAGCGACAGGCGTTTGCCCTCTTCCCACAAACCATTCCCTGGGCGCTCATCATCACGTGTCAACCAGTCACTAACCACCTGTCAATAGGAAGCCGCCGAGCTCGGTAAGGGTTCCTTCAAGTACGCCTGGGTTCTTGACAAGCTCAAAGCCGAGCGTGAGCGTGGTATCACCATTGATATCGCCCTCTGGAAGTTCGAGACTCCTCGCTACTATGTCACCGTCATTGGTATGTTGTCAACACTGCTGTCATCACATTCTCATACTAACATGGCTATCAGACGCTCCCGGTCACCGTGATTTCATCAAGAACATGAT
>SY196 [organism=Fusarium asiaticum] Translation elongation factor-1 alpha gene, partial sequence
GTGAGTACCACCGCATCCCAACCCCGCCGACACTTGGCGGGGTAGTTTCAAATTTCCAATGTGCTGACATACTTTGATAGACCGGTCACTTGATCTACCAGTGCGGTGGTATCGACAAGCGAACCATCGAGAAGTTCGAGAAGGTTGGTCTCATTTTCCTCGATCGCGCGCCCTTTTCCTTTCGAAATATCATTCGAATCGCACTCACACGACGACTCGATACGCGCCTGTTACCCCGCTCGAGGTCAAAAATTTTGCGGCTTTGTCGTAATTTTTTTCCCTGGTGGGGCTCATACCCCGCCACTCGAGCGACAGGCGTTTGCCCTCTTCCCACAAACCATTCCCTGGGCGCTCATCATCACGTGTCAACCAGTCACTAACCACCTGTCAATAGGAAGCCGCCGAGCTCGGTAAGGGTTCCTTCAAGTACGCCTGGGTTCTTGACAAGCTCAAAGCCGAGCGTGAGCGTGGTATCACCATTGATATCGCCCTCTGGAAGTTCGAGACTCCTCGCTACTATGTCACCGTCATTGGTATGTTGTCACCACTGCTGTCATCACATTCTCATACTAACATGGCTATCAGACGCTCCCGGTCACCGTGATTTCATCAAGAACATGAT
>SY198 [organism=Fusarium asiaticum] Translation elongation factor-1 alpha gene, partial sequence
GTGAGTACCACCGTATCCCAACCCCGCCGACACTTGGCGGGGTAGTTTCAAATTTCCAATGTGCTGACATACTTTGATAGACCGGTCACTTGATCTACCAGTGCGGTGGTATCGACAAGCGAACCATCGAGAAGTTCGAGAAGGTTGGTCTCATTTTCCTCGATCGCGCGCCCTTTTCCTTTCGAAATATCATTCGAATCGCACTCACACGACGACTCGATACGCGCCTGTTACCCCGCTCGAGGTCAAAAATTTTGCGGCTTTGTCGTAATTTTTTTCCCTGGTGGGGCTCATACCCCGCCACTCGAGCGACAGGCGTTTGCCCTCTTCCCACAAACCATTCCCTGGGCGCTCATCATCACGTGTCAACCAGTCACTAACCACCTGTCAATAGGAAGCCGCCGAGCTCGGTAAGGGTTCCTTCAAGTACGCCTGGGTTCTTGACAAGCTCAAAGCCGAGCGTGAGCGTGGTATCACCATTGATATCGCCCTCTGGAAGTTCGAGACTCCTCGCTACTATGTCACCGTCATTGGTATGTTGTCACCACTGCTGTCATCACATTCTCATACTAACATGGCTATCAGACGCTCCCGGTCACCGTGATTTCATCAAGAACATGAT
>SY201 [organism=Fusarium asiaticum] Translation elongation factor-1 alpha gene, partial sequence
GTGAGTACCACCGCATCCCAACCCCGCCGACACTTGGCGGGGTAGTTTCAAATTTCCAATGTGCTGACATACTTTGATAGACCGGTCACTTGATCTACCAGTGCGGTGGTATCGACAAGCGAACCATCGAGAAGTTCGAGAAGGTTGGTCTCATTTTCCTCGATCGCGCGCCCTTTTCCTTTCGAAATATCATTCGAATCGCACTCACACGACGACTCGATACGCGCCTGTTACCCCGCTCGAGGTCAAAAATTTTGCGGCTTTGTCGTAATTTTTTTCCCTGGTGGGGCTCATACCCCGCCACTCGAGCGACAGGCGTTTGCCCTCTTCCCACAAACCATTCCCTGGGCGCTCATCATCACGTGTCAACCAGTCACTAACCACCTGTCAATAGGAAGCCGCCGAGCTCGGTAAGGGTTCCTTCAAGTACGCCTGGGTTCTTGACAAGCTCAAAGCCGAGCGTGAGCGTGGTATCACCATTGATATCGCCCTCTGGAAGTTCGAGACTCCTCGCTACTATGTCACCGTCATTGGTATGTTGTCACCACTGCTGTCATCACATTCTCATACTAACATGGCTATCAGACGCTCCCGGTCACCGTGATTTCATCAAGAACATGAT
>SY132 [organism=Fusarium asiaticum] Translation elongation factor-1 alpha gene, partial sequence
GTGAGTACCACCGCATCCCAACCCCGCCGACACTTGGCGGGGTAGTTTCAAATTTCCAATGTGCTGACATACTTTGATAGACCGGTCACTTGATCTACCAGTGCGGTGGTATCGACAAGCGAACCATCGAGAAGTTCGAGAAGGTTGGTCTCATTTTCCTCGATCGCGCGCCCTTTTCCTTTCGAAATATCATTCGAATCGCACTCACACGACGACTCGATACGCGCCTGTTACCCCGCTCGAGGTCAAAAATTTTGCGGCTTTGTCGTAATTTTTTTTTCCTAGTGGGGCTCATACCCCGCCACTCGAGCGACAGGCGTTTGCCCTCTTCACACAAACCATTCCCTGGGCGCTCATCATCACGTGTCAACCAGTCACTAACCACCTGTCAATAGGAAGCCGCCGAGCTCGGTAAGGGTTCCTTCAAGTACGCCTGGGTTCTTGACAAGCTCAAAGCCGAGCGTGAGCGTGGTATCACCATTGATATCGCCCTCTGGAAGTTCGAGACTCCTCGCTACTATGTCACCGTCATTGGTATGTTGTCACCACTGCTGTCATCACATTCTCATACTAACATGGCTATCAGACGCTCCCGGTCACCGTGATTTCATCAAGAACATGAT
>SY213 [organism=Fusarium asiaticum] Translation elongation factor-1 alpha gene, partial sequence
GTGAGTACCACCGCATCCCAACCCCGCCGACACTTGGCGGGGTAGTTTCAAATTTCCAATGTGCTGACATACTTTGATAGACCGGTCACTTGATCTACCAGTGCGGTGGTATCGACAAGCGAACCATCGAGAAGTTCGAGAAGGTTGGTCTCATTTTCCTCGATCGCGCGCCCTTTTCCTTTCGAAATATCATTCGAATCGCACTCACACGACGACTCGATACGCGCCTGTTACCCCGCTCGAGGTCAAAAATTTTGCGGCTTTGTCGTAATTTTTTTTCCTGGTGGGGCTCATACCCCGCCACTCGAGCGACAGGCGTTTGCCCTCTTCCCACAAACCATTCCCTGGGCGCTCATCATCACGTGTCAACCAGTCACTAACCACCTGTCAATAGGAAGCCGCCGAGCTCGGTAAGGGCTCCTTCAAGTACGCCTGGGTTCTTGACAAGCTCAAAGCCGAGCGTGAGCGTGGTATCACCATTGATATCGCCCTCTGGAAGTTCGAGACTCCTCGCTACTATGTCACCGTCATTGGTATGTTGTCACCACTGCTGTCATCACATTCTCATACTAACATGGCTATCAGACGCTCCCGGTCACCGTGATTTCATCAAGAACATGAT
>SY7 [organism=Fusarium asiaticum] Translation elongation factor-1 alpha gene, partial sequence
GTGAGTACCACCGCATCCCAACCCCGCCGACACTTGGCGGGGTAGTTTCAAATTTCCAATGTGCTGACATACTTTGATAGACCGGTCACTTGATCTACCAGTGCGGTGGTATCGACAAGCGAACCATCGAGAAGTTCGAGAAGGTTGGTCTCATTTTCCTCGATCGCGCGCCCTTTTCCTTTCGAAATATCATTCGAATCGCACTCACACGACGACTCGATACGCGCCTGTTACCCCGCTCGAGGTCAAAAATTTTGCGGCTTTGTCGTAATTTTTTTCCCTGGTGGGGCTCATACCCCGCCACTCGAGCGACAGGCGTTTGCCCTCTTCCCACAAACCATTCCCTGGGCGCTCATCATCACGTGTCAACCAGTCACTAACCACCTGTCAATAGGAAGCCGCCGAGCTCGGTAAGGGTTCCTTCAAGTACGCCTGGGTTCTTGACAAGCTCAAAGCCGAGCGTGAGCGTGGTATCACCATTGATATCGCCCTCTGGAAGTTCGAGACTCCTCGCTACTATGTCACCGTCATTGGTATGTTGTCACCACTGCTGTCATCACATTCTCATACTAACATGGCTATCAGACGCTCCCGGTCACCGTGATTTCATCAAGAACATGAT
>SY8 [organism=Fusarium asiaticum] Translation elongation factor-1 alpha gene, partial sequence
GTGAGTACCACCGCATCCCAACCCCGCCGACACTTGGCGGGGTAGTTTCAAATTTCCAATGTGCTGACATACTTTGATAGACCGGTCACTTGATCTACCAGTGCGGTGGTATCGACAAGCGAACCATCGAGAAGTTCGAGAAGGTTGGTCTCATTTTCCTCGATCGCGCGCCCTTTTCCTTTCGAAATATCATTCGAATCGCACTCACACGACGACTCGATACGCGCCTGTTACCCCGCTCGAGGTCAAAAATTTTGCGGCTTTGTCGTAATTTTTTTCCCTGGTGGGGCTCATACCCCGCCACTCGAGCGACAGGCGTTTGCCCTCTTCCCACAAACCATTCCCTGGGCGCTCATCATCACGTGTCAACCAGTCACTAACCACCTGTCAATAGGAAGCCGCCGAGCTCGGTAAGGGTTCCTTCAAGTACGCCTGGGTTCTTGACAAGCTCAAAGCCGAGCGTGAGCGTGGTATCACCATTGATATCGCCCTCTGGAAGTTCGAGACTCCTCGCTACTATGTCACCGTCATTGGTATGTTGTCACCACTGCTGTCATCACATTCTCATACTAACATGGCTATCAGACGCTCCCGGTCACCGTGATTTCATCAAGAACATGAT
>SY11 [organism=Fusarium asiaticum] Translation elongation factor-1 alpha gene, partial sequence
GTGAGTACCACCGCATCCCAACCCCGCCGACACTTGGCGGGGTAGTTTCAAATTTCCAATGTGCTGACATACTTTGATAGACCGGTCACTTGATCTACCAGTGCGGTGGTATCGACAAGCGAACCATCGAGAAGTTCGAGAAGGTTGGTCTCATTTTCCTCGATCGCGCGCCCTTTTCCTTTCGAAATATCATTCGAATCGCACTCACACGACGACTCGATACGCGCCTGTTACCCCGCTCGAGGTCAAAAATTTTGCGGCTTTGTCGTAATTTTTTTCCCTGGTGGGGCTCATACCCCGCCACTCGAGCGACAGGCGTTTGCCCTCTTCCCACAAACCATTCTCTGGGCGCTCATCATCACGTGTCAACCAGTCACTAACCACCTGTCAATAGGAAGCCGCCGAGCTCGGTAAGGGTTCCTTCAAGTACGCCTGGGTTCTTGACAAGCTCAAAGCCGAGCGTGAGCGTGGTATCACCATTGATATCGCCCTCTGGAAGTTCGAGACTCCTCGCTACTATGTCACCGTCATTGGTATGTTGTCACCACTGCTGTCATCACATTCTCATACTAACATGGCTATCAGACGCTCCCGGTCACCGTGATTTCATCAAGAACATGAT
>SY12 [organism=Fusarium asiaticum] Translation elongation factor-1 alpha gene, partial sequence
GTGAGTACCACCGCATCCCAACCCCGCCGACACTTGGCGGGGTAGTTTCAAATTTCCAATGTGCTGACATACTTTGATAGACCGGTCACTTGATCTACCAGTGCGGTGGTATCGACAAGCGAACCATCGAGAAGTTCGAGAAGGTTGGTCTCATTTTCCTCGATCGCGCGCCCTTTTCCTTTCGAAATATCATTCGAATCGCACTCACACGACGACTCGATACGCGCCTGTTACCCCGCTCGAGGTCAAAAATTTTGCGGCTTTGTCGTAATTTTTTTCCCTGGTGGGGCTCATACCCCGCCACTCGAGCGACAGGCGTTTGCCCTCTTCCCACAAACCATTCTCTGGGCGCTCATCATCACGTGTCAACCAGTCACTAACCACCTGTCAATAGGAAGCCGCCGAGCTCGGTAAGGGTTCCTTCAAGTACGCCTGGGTTCTTGACAAGCTCAAAGCCGAGCGTGAGCGTGGTATCACCATTGATATCGCCCTCTGGAAGTTCGAGACTCCTCGCTACTATGTCACCGTCATTGGTATGTTGTCACCACTGCTGTCATCACATTCTCATACTAACATGGCTATCAGACGCTCCCGGTCACCGTGATTTCATCAAGAACATGAT
>SY15 [organism=Fusarium asiaticum] Translation elongation factor-1 alpha gene, partial sequence
GTGAGTACCACCGCATCCCAACCCCGCCGACACTTGGCGGGGTAGTTTCAAATTTCCAATGTGCTGACATACTTTGATAGACCGGTCACTTGATCTACCAGTGCGGTGGTATCGACAAGCGAACCATCGAGAAGTTCGAGAAGGTTGGTCTCATTTTCCTCGATCGCGCGCCCTTTTCCTTTCGAAATATCATTCGAATCGCACTCACACGACGACTCGATACGCGCCTGTTACCCCGCTCGAGGTCAAAAATTTTGCGGCTTTGTCGTAATTTTTTTCCCTGGTGGGGCTCATACCCCGCCACTCGAGCGACAGGCGTTTGCCCTCTTCCCACAAACCATTCCCTGGGCGCTCATCATCACGTGTCAACCAGTCACTAACCACCTGTCAATAGGAAGCCGCCGAGCTCGGTAAGGGTTCCTTCAAGTACGCCTGGGTTCTTGACAAGCTCAAAGCCGAGCGTGAGCGTGGTATCACCATTGATATCGCCCTCTGGAAGTTCGAGACTCCTCGCTACTATGTCACCGTCATTGGTATGTTGTCACCACTGCTGTCATCACATTCTCATACTAACATGGCTATCAGACGCTCCCGGTCACCGTGATTTCATCAAGAACATGAT
>SY20 [organism=Fusarium asiaticum] Translation elongation factor-1 alpha gene, partial sequence
GTGAGTACCACCGCATCCCAACCCCGCCGACACTTGGCGGGGTAGTTTCAAATTTCCAATGTGCTGACATACTTTGATAGACCGGTCACTTGATCTACCAGTGCGGTGGTATCGACAAGCGAACCATCGAGAAGTTCGAGAAGGTTGGTCTCATTTTCCTCGATCGCGCGCCCTTTTCCTTTCGAAATATCATTCGAATCGCACTCACACGACGACTCGATACGCGCCTGTTACCCCGCTCGAGGTCAAAAATTTTGCGGCTTTGTCGTAATTTTTTTCCCTGGTGGGGCTCATACCCCGCCACTCGAGCGACAGGCGTTTGCCCTCTTCCCACAAACCATTCCCTGGGCGCTCATCATCACGTGTCAACCAGTCACTAACCACCTGTCAATAGGAAGCCGCCGAGCTCGGTAAGGGTTCCTTCAAGTACGCCTGGGTTCTTGACAAGCTCAAAGCCGAGCGTGAGCGTGGTATCACCATTGATATCGCCCTCTGGAAGTTCGAGACTCCTCGCTACTATGTCACCGTCATTGGTATGTTGTCACCACTGCTGTCATCACATTCTCATACTAACATGGCTATCAGACGCTCCCGGTCACCGTGATTTCATCAAGAACATGAT
>SY21 [organism=Fusarium asiaticum] Translation elongation factor-1 alpha gene, partial sequence
GTGAGTACCACCGCATCCCAACCCCGCCGACACTTGGCGGGGTAGTTTCAAATTTCCAATGTGCTGACATACTTTGATAGACCGGTCACTTGATCTACCAGTGCGGTGGTATCGACAAGCGAACCATCGAGAAGTTCGAGAAGGTTGGTCTCATTTTCCTCGATCGCGCGCCCTTTTCCTTTCGAAATATCATTCGAATCGCACTCACACGACGACTCGATACGCGCCTGTTACCCCGCTCGAGGTCAAAAATTTTGCGGCTTTGTCGTAATTTTTTTCCCTGGTGGGGCTCATACCCCGCCACTCGAGCGACAGGCGTTTGCCCTCTTCCCACAAACCATTCCCTGGGCGCTCATCATCACGTGTCAACCAGTCACTAACCACCTGTCAATAGGAAGCCGCCGAGCTCGGTAAGGGTTCCTTCAAGTACGCCTGGGTTCTTGACAAGCTCAAAGCCGAGCGTGAGCGTGGTATCACCATTGATATCGCCCTCTGGAAGTTCGAGACTCCTCGCTACTATGTCACCGTCATTGGTATGTTGTCAACACTGCTGTCATCACATTCTCATACTAACATGGCTATCAGACGCTCCCGGTCACCGTGATTTCATCAAGAACATGAT
>SY22 [organism=Fusarium asiaticum] Translation elongation factor-1 alpha gene, partial sequence
GTGAGTACCACCGCATCTCAACCCCGCCGACACTTGGCGGGGTAGTTTCAAATTTCCAATGTGCTGACATACTTTGATAGACCGGTCACTTGATCTACCAGTGCGGTGGTATCGACAAGCGAACCATCGAGAAGTTCGAGAAGGTTGGTCTCATTTTCCTCGATCGCGCGCCCTTTTCCTTTCGAAATATCATTCGAATCGCACTCACACGACGACTCGATACGCGCCTGTTACCCCGCTCGAGGTCAAAAATTTTGCGGCTTTGTCGTAATTTTTTTCCCTGGTGGGGCTCATACCCCGCCACTCGAGCGACAGGCGTTTGCCCTCTTCCCACAAACCATTCCCTGGGCGCTCATCATCACGTGTCAACCAGTCACTAACCACCTGTCAATAGGAAGCCGCCGAGCTCGGTAAGGGTTCCTTCAAGTACGCCTGGGTTCTTGACAAGCTCAAAGCCGAGCGTGAGCGTGGTATCACCATTGATATCGCCCTCTGGAAGTTCGAGACTCCTCGCTACTATGTCACCGTCATTGGTATGTTGTCACCACTGCTGTCATCACATTCTCATACTAACATGGCTATCAGACGCTCCCGGTCACCGTGATTTCATCAAGAACATGAT
>SY25 [organism=Fusarium asiaticum] Translation elongation factor-1 alpha gene, partial sequence
GTGAGTACCACCGCATCCCAACCCCGCCGACACTTGGCGGGGTAGTTTCAAATTTCCAATGTGCTGACATACTTTGATAGACCGGTCACTTGATCTACCAGTGCGGTGGTATCGACAAGCGAACCATCGAGAAGTTCGAGAAGGTTGGTCTCATTTTCCTCGATCGCGCGCCCTTTTCCTTTCGAAATATCATTCGAATCGCACTCACACGACGACTCGATACGCGCCTGTTACCCCGCTCGAGGTCAAAAATTTTGCGGCTTTGTCGTAATTTTTTTCCCTGGTGGGGCTCATACCCCGCCACTCGAGCGACAGGCGTTTGCCCTCTTCCCACAAACCATTCCCTGGGCGCTCATCATCACGTGTCAACCAGTCACTAACCACCTGTCAATAGGAAGCCGCCGAGCTCGGTAAGGGTTCCTTCAAGTACGCCTGGGTTCTTGACAAGCTCAAAGCCGAGCGTGAGCGTGGTATCACCATTGATATCGCCCTCTGGAAGTTCGAGACTCCTCGCTACTATGTCACCGTCATTGGTATGTTGTCACCACTGCTGTCATCACATTCTCATACTAACATGGCTATCAGACGCTCCCGGTCACCGTGATTTCATCAAGAACATGAT
>SY30 [organism=Fusarium asiaticum] Translation elongation factor-1 alpha gene, partial sequence
GTGAGTACCACCGCATCCCAACCCCGCCGACACTTGGCGGGGTAGTTTCAAATTTCCAATGTGCTGACATACTTTGATAGACCGGTCACTTGATCTACCAGTGCGGTGGTATCGACAAGCGAACCATCGAGAAGTTCGAGAAGGTTGGTCTCATTTTCCTCGATCGCGCGCCCTTTTCCTTTCGAAATATCATTCGAATCGCACTCACACGACGACTCGATACGCGCCTGTTACCCCGCTCGAGGTCAAAAATTTTGCGGCTTTGTCGTAATTTTTTTTCCTAGTGGGGCTCATACCCCGCCACTCGAGCGACAGGCGTTTGCCCTCTTCACACAAACCATTCCCTGGGCGCTCATCATCACGTGTCAACCAGTCACTAACCACCTGTCAATAGGAAGCCGCCGAGCTCGGTAAGGGTTCCTTCAAGTACGCCTGGGTTCTTGACAAGCTCAAAGCCGAGCGTGAGCGTGGTATCACCATTGATATCGCCCTCTGGAAGTTCGAGACTCCTCGCTACTATGTCACCGTCATTGGTATGTTGTCACCACTGCTGTCATCACATTCTCATACTAACATGGCTATCAGACGCTCCCGGTCACCGTGATTTCATCAAGAACATGAT
>SY163 [organism=Fusarium asiaticum] Translation elongation factor-1 alpha gene, partial sequence
GTGAGTACCACCGCATCCCAACCCCGCCGACACTTGGCGGGGTAGTTTCAAATTTCCAATGTGCTGACATACTTTGATAGACCGGTCACTTGATCTACCAGTGCGGTGGTATCGACAAGCGAACCATCGAGAAGTTCGAGAAGGTTGGTCTCATTTTCCTCGATCGCGCGCCCTTTTCCTTTCGAAATATCATTCGAATCGCACTCACACGACGACTCGATACGCGCCTGTTACCCCGCTCGAGGTCAAAAATTTTGCGGCTTTGTCGTAATTTTTTTCCCTGGTGGGGCTCATACCCCGCCACTCGAGCGACAGGCGTTTGCCCTCTTCCCACAAACCATTCTCTGGGCGCTCATCATCACGTGTCAACCAGTCACTAACCACCTGTCAATAGGAAGCCGCCGAGCTCGGTAAGGGTTCCTTCAAGTACGCCTGGGTTCTTGACAAGCTCAAAGCCGAGCGTGAGCGTGGTATCACCATTGATATCGCCCTCTGGAAGTTCGAGACTCCTCGCTACTATGTCACCGTCATTGGTATGTTGTCACCACTGCTGTCATCACATTCTCATACTAACATGGCTATCAGACGCTCCCGGTCACCGTGATTTCATCAAGAACATGAT
>SY38 [organism=Fusarium asiaticum] Translation elongation factor-1 alpha gene, partial sequence
GTGAGTACCACCGCATCCCAACCCCGCCGACACTTGGCGGGGTAGTTTCAAATTTCCAATGTGCTGACATACTTTGATAGACCGGTCACTTGATCTACCAGTGCGGTGGTATCGACAAGCGAACCATCGAGAAGTTCGAGAAGGTTGGTCTCATTTTCCTCGATCGCGCGCCCTTTTCCTTTCGAAATATCATTCGAATCGCACTCACACGACGACTCGATACGCGCCTGTTACCCCGCTCGAGGTCAAAAATTTTGCGGCTTTGTCGTAATTTTTTTCCCTGGTGGGGCTCATACCCCGCCACTCGAGCGACAGGCGTTTGCCCTCTTCCCACAAACCATTCCCTGGGCGCTCATCATCACGTGTCAACCAGTCACTAACCACCTGTCAATAGGAAGCCGCCGAGCTCGGTAAGGGTTCCTTCAAGTACGCCTGGGTTCTTGACAAGCTCAAAGCCGAGCGTGAGCGTGGTATCACCATTGATATCGCCCTCTGGAAGTTCGAGACTCCTCGCTACTATGTCACCGTCATTGGTATGTTGTCACCACTGCTGTCATCACATTCTCATACTAACATGGCTATCAGACGCTCCCGGTCACCGTGATTTCATCAAGAACATGAT
>SY40 [organism=Fusarium asiaticum] Translation elongation factor-1 alpha gene, partial sequence
GTGAGTACCACCGCATCCCAACCCCGCCGACACTTGGCGGGGTAGTTTCAAATTTCCAATGTGCTGACATACTTTGATAGACCGGTCACTTGATCTACCAGTGCGGTGGTATCGACAAGCGAACCATCGAGAAGTTCGAGAAGGTTGGTCTCATTTTCCTCGATCGCGCGCCCTTTTCCTTTCGAAATATCATTCGAATCGCACTCACACGACGACTCGATACGCGCCTGTTACCCCGCTCGAGGTCAAAAATTTTGCGGCTTTGTCGTAATTTTTTTTCCTAGTGGGGCTCATACCCCGCCACTCGAGCGACAGGCGTTTGCCCTCTTCACACAAACCATTCCCTGGGCGCTCATCATCACGTGTCAACCAGTCACTAACCACCTGTCAATAGGAAGCCGCCGAGCTCGGTAAGGGTTCCTTCAAGTACGCCTGGGTTCTTGACAAGCTCAAAGCCGAGCGTGAGCGTGGTATCACCATTGATATCGCCCTCTGGAAGTTCGAGACTCCTCGCTACTATGTCACCGTCATTGGTATGTTGTCACCACTGCTGTCATCACATTCTCATACTAACATGGCTATCAGACGCTCCCGGTCACCGTGATTTCATCAAGAACATGAT
>SY202 [organism=Fusarium asiaticum] Translation elongation factor-1 alpha gene, partial sequence
GTGAGTACCACCGCATCCCAACCCCGCCGACACTTGGCGGGGTAGTTTCAAATTTCCAATGTGCTGACATACTTTGATAGACCGGTCACTTGATCTACCAGTGCGGTGGTATCGACAAGCGAACCATCGAGAAGTTCGAGAAGGTTGGTCTCATTTTCCTCGATCGCGCGCCCTTTTCCTTTCGAAATATCATTCGAATCGCACTCACACGACGACTCGATACGCGCCTGTTACCCCGCTCGAGGTCAAAAATTTTGCGGCTTTGTCGTAATTTTTTTCCCTGGTGGGGCTCATACCCCGCCACTCGAGCGACAGGCGTTTGCCCTCTTCCCACAAACCATTCCCTGGGCGCTCATCATCACGTGTCAACCAGTCACTAACCACCTGTCAATAGGAAGCCGCCGAGCTCGGTAAGGGTTCCTTCAAGTACGCCTGGGTTCTTGACAAGCTCAAAGCCGAGCGTGAGCGTGGTATCACCATTGATATCGCCCTCTGGAAGTTCGAGACTCCTCGCTACTATGTCACCGTCATTGGTATGTTGTCACCACTGCTGTCATCACATTCTCATACTAACATGGCTATCAGACGCTCCCGGTCACCGTGATTTCATCAAGAACATGAT
>SY98 [organism=Fusarium asiaticum] Translation elongation factor-1 alpha gene, partial sequence
GTGAGTACCACCGCATCCCAACCCCGCCGACACTTGGCGGGGTAGTTTCAAATTTCCAATGTGCTGACATACTTTGATAGACCGGTCACTTGATCTACCAGTGCGGTGGTATCGACAAGCGAACCATCGAGAAGTTCGAGAAGGTTGGTCTCATTTTCCTCGATCGCGCGCCCTTTTCCTTTCGAAATATCATTCGAATCGCACTCACACGACGACTCGATACGCGCCTGTTACCCCGCTCGAGGTCAAAAATTTTGCGGCTTTGTCGTAATTTTTTTCCCTGGTGGGGCTCATACCCCGCCACTCGAGCGACAGGCGTTTGCCCTCTTCCCACAAACCATTCCCTGGGCGCTCATCATCACGTGTCAACCAGTCACTAACCACCTGTCAATAGGAAGCCGCCGAGCTCGGTAAGGGTTCCTTCAAGTACGCCTGGGTTCTTGACAAGCTCAAAGCCGAGCGTGAGCGTGGTATCACCATTGATATCGCCCTCTGGAAGTTCGAGACTCCTCGCTACTATGTCACCGTCATTGGTATGTTGTCAACACTGCTGTCATCACATTCTCATACTAACATGGCTATCAGACGCTCCCGGTCACCGTGATTTCATCAAGAACATGAT
>SY56 [organism=Fusarium asiaticum] Translation elongation factor-1 alpha gene, partial sequence
GTGAGTACCACCGCATCCCAACCCCGCCGACACTTGGCGGGGTAGTTTCAAATTTCCAATGTGCTGACATACTTTGATAGACCGGTCACTTGATCTACCAGTGCGGTGGTATCGACAAGCGAACCATCGAGAAGTTCGAGAAGGTTGGTCTCATTTTCCTCGATCGCGCGCCCTTTTCCTTTCGAAATATCATTCGAATCGCACTCACACGACGACTCGATACGCGCCTGTTACCCCGCTCGAGGTCAAAAATTTTGCGGCTTTGTCGTAATTTTTTTCCCTGGTGGGGCTCATACCCCGCCACTCGAGCGACAGGCGTTTGCCCTCTTCCCACAAACCATTCCCTGGGCGCTCATCATCACGTGTCAACCAGTCACTAACCACCTGTCAATAGGAAGCCGCCGAGCTCGGTAAGGGTTCCTTCAAGTACGCCTGGGTTCTTGACAAGCTCAAAGCCGAGCGTGAGCGTGGTATCACCATTGATATCGCCCTCTGGAAGTTCGAGACTCCTCGCTACTATGTCACCGTCATTGGTATGTTGTCACCACTGCTGTCATCACATTCTCATACTAACATGGCTATCAGACGCTCCCGGTCACCGTGATTTCATCAAGAACATGAT
>SY80 [organism=Fusarium graminearum] Translation elongation factor-1 alpha gene, partial sequence
GTGAGTACCACCGCATCCCAACCCCGCCGACACTTGGCGGGGTAGTTTCAAATTTCCAATGTGCTGACATACTTTGATAGACCGGTCACTTGATCTACCAGTGCGGTGGTATCGACAAGCGAACCATCGAGAAGTTCGAGAAGGTTGGTCTCATTTTCCTCGATCGCGCGCCCTTTTCCCTTTCGAAATATCATTCGAATCGCCCTCACACGACGACTCGATACGCGCCTGTTACCCCGCTCGAGGTCAAAAATTTTGCGGCTTTGTCGTAATTTTTTTCCCGGTGGGGCTCATACCCCGCCACTCGAGCGACAGGCGTCTGCCCTCTTCCCACAAACCATTCCCTGGGCGCTCATCATCACGTGTCAACCAGTCACTAACCACCTGTCAATAGGAAGCCGCCGAGCTCGGTAAGGGTTCCTTCAAGTACGCCTGGGTTCTTGACAAGCTCAAAGCCGAGCGTGAGCGTGGTATCACCATTGATATCGCCCTCTGGAAGTTCGAGACTCCTCGCTACTATGTCACCGTCATTGGTATGTTGTCACCACTGCTGTCATCACATTCTCATACTAACATGGCTATCAGACGCTCCCGGTCACCGTGATTTCATCAAGAACATGAT
>SY111 [organism=Fusarium graminearum] Translation elongation factor-1 alpha gene, partial sequence
GTGAGTACCACCGCATCCCAACCCCGCCGACACTTGGCGGGGTAGTTTCAAATTTCCAATGTGCTGACATACTTTGATAGACCGGTCACTTGATCTACCAGTGCGGTGGTATCGACAAGCGAACCATCGAGAAGTTCGAGAAGGTTGGTCTCATTTTCCTCGATCGCGCGCCCTTTTCCCTTTCGAAATATCATTCGAATCGCCCTCACACGACGACTCGATACGCGCCTGTTACCCCGCTCGAGGTCAAAAATTTTGCGGCTTTGTCGTAATTTTTTCCCCCGGTGGGGCTCATACCCCGCCACTCGAGCGACAGGCGTCTGCCCTCTTCCCACAAACCATTCCCTGGGCGCTCATCATCACGTGTCAACCAGTCACTAACCACCTGTCAATAGGAAGCCGCCGAGCTCGGTAAGGGTTCCTTCAAGTACGCCTGGGTTCTTGACAAGCTCAAAGCCGAGCGTGAGCGTGGTATCACCATTGATATCGCCCTCTGGAAGTTCGAGACTCCTCGCTACTATGTCACCGTCATTGGTATGTTGTCACCACTGCTGTCATCACATTCTCATACTAACATGGCTATCAGACGCTCCCGGTCACCGTGATTTCATCAAGAACATGAT
>SY1 [organism=Fusarium asiaticum] Translation elongation factor-1 alpha gene, partial sequence
GTGAGTACCACCGCATCCCAACCCCGCCGACACTTGGCGGGGTAGTTTCAAATTTCCAATGTGCTGACATACTTTGATAGACCGGTCACTTGATCTACCAGTGCGGTGGTATCGACAAGCGAACCATCGAGAAGTTCGAGAAGGTTGGTCTCATTTTCCTCGATCGCGCGCCCTTTTCCTTTCGAAATATCATTCGAATCGCACTCACACGACGACTCGATACGCGCCTGTTACCCCGCTCGAGGTCAAAAATTTTGCGGCTTTGTCGTAATTTTTTTCCCTGGTGGGGCTCATACCCCGCCACTCGAGCGACAGGCGTTTGCCCTCTTCCCACAAACCATTCCCTGGGCGCTCATCATCACGTGTCAACCAGTCACTAACCACCTGTCAATAGGAAGCCGCCGAGCTCGGTAAGGGTTCCTTCAAGTACGCCTGGGTTCTTGACAAGCTCAAAGCCGAGCGTGAGCGTGGTATCACCATTGATATCGCCCTCTGGAAGTTCGAGACTCCTCGCTACTATGTCACCGTCATTGGTATGTTGTCACCACTGCTGTCATCACATTCTCATACTAACATGGCTATCAGACGCTCCCGGTCACCGTGATTTCATCAAGAACATGAT
>SY94 [organism=Fusarium asiaticum] Translation elongation factor-1 alpha gene, partial sequence
GTGAGTACCACCGCATCCCAACCCCGCCGACACTTGGCGGGGTAGTTTCAAATTTCCAATGTGCTGACATACTTTGATAGACCGGTCACTTGATCTACCAGTGCGGTGGTATCGACAAGCGAACCATCGAGAAGTTCGAGAAGGTTGGTCTCATTTTCCTCGATCGCGCGCCCTTTTCCTTTCGAAATATCATTCGAATCGCACTCACACGACGACTCGATACGCGCCTGTTACCCCGCTCGAGGTCAAAAATTTTGCGGCTTTGTCGTAATTTTTTCCCCTGGTGGGGCTCATACCCCGCCACTCGAGCGACAGGCGTTTGCCCTCTTCCCACAAACCATTCCCTGGGCGCTCATCATCACGTGTCAACCAGTCACTAACCACCTGTCAATAGGAAGCCGCCGAGCTCGGTAAGGGTTCCTTCAAGTACGCCTGGGTTCTTGACAAGCTCAAAGCCGAGCGTGAGCGTGGTATCACCATTGATATCGCCCTCTGGAAGTTCGAGACTCCTCGCTACTATGTCACCGTCATTGGTATGTTGTCACCACTGCTGTCATCACATTCTCATACTAACATGGCTATCAGACGCTCCCGGTCACCGTGATTTCATCAAGAACATGAT
>SY185 [organism=Fusarium asiaticum] Translation elongation factor-1 alpha gene, partial sequence
GTGAGTACCACCGCATCCCAACCCCGCCGACACTTGGCGGGGTAGTTTCAAATTTCCAATGTGCTGACATACTTTGATAGACCGGTCACTTGATCTACCAGTGCGGTGGTATCGACAAGCGAACCATCGAGAAGTTCGAGAAGGTTGGTCTCATTTTCCTCGATCGCGCGCCCTTTTCCTTTCGAAATATCATTCGAATCGCACTCACACGACGACTCGATACGCGCCTGTTACCCCGCTCGAGGTCAAAAATTTTGCGGCTTTGTCGTAATTTTTTTCCCTGGTGGGGCTCATACCCCGCCACTCGAGCGACAGGCGTTTGCCCTCTTCCCACAAACCATTCTCTGGGCGCTCATCATCACGTGTCAACCAGTCACTAACCACCTGTCAATAGGAAGCCGCCGAGCTCGGTAAGGGTTCCTTCAAGTACGCCTGGGTTCTTGACAAGCTCAAAGCCGAGCGTGAGCGTGGTATCACCATTGATATCGCCCTCTGGAAGTTCGAGACTCCTCGCTACTATGTCACCGTCATTGGTATGTTGTCACCACTGCTGTCATCACATTCTCATACTAACATGGCTATCAGACGCTCCCGGTCACCGTGATTTCATCAAGAACATGAT
>SY212 [organism=Fusarium asiaticum] Translation elongation factor-1 alpha gene, partial sequence
GTGAGTACCACCGCATCCCAACCCCGCCGACACTTGGCGGGGTAGTTTCAAATTTCCAATGTGCTGACATACTTTGATAGACCGGTCACTTGATCTACCAGTGCGGTGGTATCGACAAGCGAACCATCGAGAAGTTCGAGAAGGTTGGTCTCATTTTCCTCGATCGCGCGCCCTTTTCCTTTCGAAATATCATTCGAATCGCACTCACACGACGACTCGATACGCGCCTGTTACCCCGCTCGAGGTCAAAAATTTTGCGGCTTTGTCGTAATTTTTTTCCCTGGTGGGGCTCATACCCCGCCACTCGAGCGACAGGCGTTTGCCCTCTTCCCACAAACCATTCCCTGGGCGCTCATCATCACGTGTCAACCAGTCACTAACCACCTGTCAATAGGAAGCCGCCGAGCTCGGTAAGGGTTCCTTCAAGTACGCCTGGGTTCTTGACAAGCTCAAAGCCGAGCGTGAGCGTGGTATCACCATTGATATCGCCCTCTGGAAGTTCGAGACTCCTCGCTACTATGTCACCGTCATTGGTATGTTGTCACCACTGCTGTCATCACATTCTCATACTAACATGGCTATCAGACGCTCCCGGTCACCGTGATTTCATCAAGAACATGAT
>SY43 [organism=Fusarium asiaticum] Translation elongation factor-1 alpha gene, partial sequence
GTGAGTACCACCGCATCCCAACCCCGCCGACACTTGGCGGGGTAGTTTCAAATTTCCAATGTGCTGACATACTTTGATAGACCGGTCACTTGATCTACCAGTGCGGTGGTATCGACAAGCGAACCATCGAGAAGTTCGAGAAGGTTGGTCTCATTTTCCTCGATCGCGCGCCCTTTTCCTTTCGAAATATCATTCGAATCGCACTCACACGACGACTCGATACGCGCCTGTTACCCCGCTCGAGGTCAAAAATTTTGCGGCTTTGTCGTAATTTTTTTCCCTGGTGGGGCTCATACCCCGCCACTCGAGCGACAGGCGTTTGCCCTCTTCCCACAAACCATTCCCTGGGCGCTCATCATCACGTGTCAACCAGTCACTAACCACCTGTCAATAGGAAGCCGCCGAGCTCGGTAAGGGTTCCTTCAAGTACGCCTGGGTTCTTGACAAGCTCAAAGCCGAGCGTGAGCGTGGTATCACCATTGATATCGCCCTCTGGAAGTTCGAGACTCCTCGCTACTATGTCACCGTCATTGGTATGTTGTCACCACTGCTGTCATCACATTCTCATACTAACATGGCTATCAGACGCTCCCGGTCACCGTGATTTCATCAAGAACATGAT
>SY103 [organism=Fusarium asiaticum] Translation elongation factor-1 alpha gene, partial sequence
GTGAGTACCACCGCATCCCAACCCCGCCGACACTTGGCGGGGTACTTTCAAATTTCCAATGTGCTGACATACTTTGATAGACCGGTCACTTGATCTACCAGTGCGGTGGTATCGACAAGCGAACCATCGAGAAGTTCGAGAAGGTTGGTCTCATTTTCCTCGATCGCGCGCCCTTTTCCTTTCGAAATATCATTCGAATCGCACTCACACGACGACTCGATACGCGCCTGTTACCCCGCTCGAGGCCAAAAATTTTGCGGCTTTGTCGTAATTTTTTTTCCTAGTGGGGCTCATACCCCGCCACTCGAGCGACAGGCGTTTGCCCTCTTCACACAAACCATTCCCTGGGCGCTCATCATCACGTGTCAACCAATCACTAACCACCTGTCAATAGGAAGCCGCCGAGCTCGGTAAGGGTTCCTTCAAGTACGCCTGGGTTCTTGACAAGCTCAAAGCCGAGCGTGAGCGTGGTATCACCATTGATATCGCCCTCTGGAAGTTCGAGACTCCTCGCTACTATGTCACCGTCATTGGTATGTTGTCACCACTGCTGTCATCACATTCTCATACTAACATGGCTATCAGACGCTCCCGGTCACCGTGATTTCATCAAGAACATGAT
>SY3 [organism=Fusarium asiaticum] Translation elongation factor-1 alpha gene, partial sequence
GTGAGTACCACCGCATCCCAACCCCGCCGACACTTGGCGGGGTAGTTTCAAATTTCCAATGTGCTGACATACTTTGATAGACCGGTCACTTGATCTACCAGTGCGGTGGTATCGACAAGCGAACCATCGAGAAGTTCGAGAAGGTTGGTCTCATTTTCCTCGATCGCGCGCCCTTTTCCTTTCGAAATATCATTCGAATCGCACTCACACGACGACTCGATACGCGCCTGTTACCCCGCTCGAGGTCAAAAATTTTGCGGCTTTGTCGTAATTTTTTTCCCTGGTGGGGCTCATACCCCGCCACTCGAGCGACAGGCGTTTGCCCTCTTCCCACAAACCATTCCCTGGGCGCTCATCATCACGTGTCAACCAGTCACTAACCACCTGTCAATAGGAAGCCGCCGAGCTCGGTAAGGGTTCCTTCAAGTACGCCTGGGTTCTTGACAAGCTCAAAGCCGAGCGTGAGCGTGGTATCACCATTGATATCGCCCTCTGGAAGTTCGAGACTCCTCGCTACTATGTCACCGTCATTGGTATGTTGTCACCACTGCTGTCATCACATTCTCATACTAACATGGCTATCAGACGCTCCCGGTCACCGTGATTTCATCAAGAACATGAT
>SY10 [organism=Fusarium asiaticum] Translation elongation factor-1 alpha gene, partial sequence
GTGAGTACCACCGCATCCCAACCCCGCCGACACTTGGCGGGGTAGTTTCAAATTTCCAATGTGCTGACATACTTTGATAGACCGGTCACTTGATCTACCAGTGCGGTGGTATCGACAAGCGAACCATCGAGAAGTTCGAGAAGGTTGGTCTCATTTTCCTCGATCGCGCGCCCTTTTCCTTTCGAAATATCATTCGAATCGCACTCACACGACGACTCGATACGCGCCTGTTACCCCGCTCGAGGTCAAAAATTTTGCGGCTTTGTCGTAATTTTTTTTCCTAGTGGGGCTCATACCCCGCCACTCGAGCGACAGGCGTTTGCCCTCTTCACACAAACCATTCCCTGGGCGCTCATCATCACGTGTCAACCAGTCACTAACCACCTGTCAATAGGAAGCCGCCGAGCTCGGTAAGGGTTCCTTCAAGTACGCCTGGGTTCTTGACAAGCTCAAAGCCGAGCGTGAGCGTGGTATCACCATTGATATCGCCCTCTGGAAGTTCGAGACTCCTCGCTACTATGTCACCGTCATTGGTATGTTGTCACCACTGCTGTCATCACATTCTCATACTAACATGGCTATCAGACGCTCCCGGTCACCGTGATTTCATCAAGAACATGAT
>SY24 [organism=Fusarium asiaticum] Translation elongation factor-1 alpha gene, partial sequence
GTGAGTACCACCGCATCCCAACCCCGCCGACACTTGGCGGGGTAGTTTCAAATTTCCAATGTGCTGACATACTTTGATAGACCGGTCACTTGATCTACCAGTGCGGTGGTATCGACAAGCGAACCATCGAGAAGTTCGAGAAGGTTGGTCTCATTTTCCTCGATCGCGCGCCCTTTTCCTTTCGAAATATCATTCGAATCGCACTCACACGACGACTCGATACGCGCCTGTTACCCCGCTCGAGGTCAAAAATTTTGCGGCTTTGTCGTAATTTTTTTCCCTGGTGGGGCTCATACCCCGCCACTCGAGCGACAGGCGTTTGCCCTCTTCCCACAAACCATTCCCTGGGCGCTCATCATCACGTGTCAACCAGTCACTAACCACCTGTCAATAGGAAGCCGCCGAGCTCGGTAAGGGTTCCTTCAAGTACGCCTGGGTTCTTGACAAGCTCAAAGCCGAGCGTGAGCGTGGTATCACCATTGATATCGCCCTCTGGAAGTTCGAGACTCCTCGCTACTATGTCACCGTCATTGGTATGTTGTCAACACTGCTGTCATCACATTCTCATACTAACATGGCTATCAGACGCTCCCGGTCACCGTGATTTCATCAAGAACATGAT
>SY32 [organism=Fusarium asiaticum] Translation elongation factor-1 alpha gene, partial sequence
GTGAGTACCACCGTATCCCAACCCCGCCGACACTTGGCGGGGTAGTTTCAAATTTCCAATGTGCTGACATACTTTGATAGACCGGTCACTTGATCTACCAGTGCGGTGGTATCGACAAGCGAACCATCGAGAAGTTCGAGAAGGTTGGTCTCATTTTCCTCGATCGCGCGCCCTTTTCCTTTCGAAATATCATTCGAATCGCACTCACACGACGACTCGATACGCGCCTGTTACCCCGCTCGAGGTCAAAAATTTTGCGGCTTTGTCGTAATTTTTTTCCCTGGTGGGGCTCATACCCCGCCACTCGAGCGACAGGCGTTTGCCCTCTTCCCACAAACCATTCCCTGGGCGCTCATCATCACGTGTCAACCAGTCACTAACCACCTGTCAATAGGAAGCCGCCGAGCTCGGTAAGGGTTCCTTCAAGTACGCCTGGGTTCTTGACAAGCTCAAAGCCGAGCGTGAGCGTGGTATCACCATTGATATCGCCCTCTGGAAGTTCGAGACTCCTCGCTACTATGTCACCGTCATTGGTATGTTGTCACCACTGCTGTCATCACATTCTCATACTAACATGGCTATCAGACGCTCCCGGTCACCGTGATTTCATCAAGAACATGAT
>SY52 [organism=Fusarium asiaticum] Translation elongation factor-1 alpha gene, partial sequence
GTGAGTACCACCGCATCTCAACCCCGCCGACACTTGGCGGGGTAGTTTCAAATTTCCAATGTGCTGACATACTTTGATAGACCGGTCACTTGATCTACCAGTGCGGTGGTATCGACAAGCGAACCATCGAGAAGTTCGAGAAGGTTGGTCTCATTTTCCTCGATCGCGCGCCCTTTTCCTTTCGAAATATCATTCGAATCGCACTCACACGACGACTCGATACGCGCCTGTTACCCCGCTCGAGGTCAAAAATTTTGCGGCTTTGTCGTAATTTTTTTCCCTGGTGGGGCTCATACCCCGCCACTCGAGCGACAGGCGTTTGCCCTCTTCCCACAAACCATTCCCTGGGCGCTCATCATCACGTGTCAACCAGTCACTAACCACCTGTCAATAGGAAGCCGCCGAGCTCGGTAAGGGTTCCTTCAAGTACGCCTGGGTTCTTGACAAGCTCAAAGCCGAGCGTGAGCGTGGTATCACCATTGATATCGCCCTCTGGAAGTTCGAGACTCCTCGCTACTATGTCACCGTCATTGGTATGTTGTCACCACTGCTGTCATCACATTCTCATACTAACATGGCTATCAGACGCTCCCGGTCACCGTGATTTCATCAAGAACATGAT
>SY214 [organism=Fusarium asiaticum] Translation elongation factor-1 alpha gene, partial sequence
GTGAGTACCACCGCATCCCAACCCCGCCGACACTTGGCGGGGTAGTTTCAAATTTCCAATGTGCTGACATACTTTGATAGACCGGTCACTTGATCTACCAGTGCGGTGGTATCGACAAGCGAACCATCGAGAAGTTCGAGAAGGTTGGTCTCATTTTCCTCGATCGCGCGCCCTTTTCCTTTCGAAATATCATTCGAATCGCACTCACACGACGACTCGATACGCGCCTGTTACCCCGCTCGAGGTCAAAAATTTTGCGGCTTTGTCGTAATTTTTTTCCCTGGTGGGGCTCATACCCCGCCACTCGAGCGACAGGCGTTTGCCCTCTTCCCACAAACCATTCCCTGGGCGCTCATCATCACGTGTCAACCAGTCACTAACCACCTGTCAATAGGAAGCCGCCGAGCTCGGTAAGGGTTCCTTCAAGTACGCCTGGGTTCTTGACAAGCTCAAAGCCGAGCGTGAGCGTGGTATCACCATTGATATCGCCCTCTGGAAGTTCGAGACTCCTCGCTACTATGTCACCGTCATTGGTATGTTGTCACCACTGCTGTCATCACATTCTCATACTAACATGGCTATCAGACGCTCCCGGTCACCGTGATTTCATCAAGAACATGAT
>SY55 [organism=Fusarium asiaticum] Translation elongation factor-1 alpha gene, partial sequence
GTGAGTACCACCGTATCCCAACCCCGCCGACACTTGGCGGGGTAGTTTCAAATTTCCAATGTGCTGACATACTTTGATAGACCGGTCACTTGATCTACCAGTGCGGTGGTATCGACAAGCGAACCATCGAGAAGTTCGAGAAGGTTGGTCTCATTTTCCTCGATCGCGCGCCCTTTTCCTTTCGAAATATCATTCGAATCGCACTCACACGACGACTCGATACGCGCCTGTTACCCCGCTCGAGGTCAAAAATTTTGCGGCTTTGTCGTAATTTTTTTCCCTGGTGGGGCTCATACCCCGCCACTCGAGCGACAGGCGTTTGCCCTCTTCCCACAAACCATTCCCTGGGCGCTCATCATCACGTGTCAACCAGTCACTAACCACCTGTCAATAGGAAGCCGCCGAGCTCGGTAAGGGTTCCTTCAAGTACGCCTGGGTTCTTGACAAGCTCAAAGCCGAGCGTGAGCGTGGTATCACCATTGATATCGCCCTCTGGAAGTTCGAGACTCCTCGCTACTATGTCACCGTCATTGGTATGTTGTCACCACTGCTGTCATCACATTCTCATACTAACATGGCTATCAGACGCTCCCGGTCACCGTGATTTCATCAAGAACATGAT
>SY59 [organism=Fusarium asiaticum] Translation elongation factor-1 alpha gene, partial sequence
GTGAGTACCACCGCATCCCAACCCCGCCGACACTTGGCGGGGTAGTTTCAAATTTCCAATGTGCTGACATACTTTGATAGACCGGTCACTTGATCTACCAGTGCGGTGGTATCGACAAGCGAACCATCGAGAAGTTCGAGAAGGTTGGTCTCATTTTCCTCGATCGCGCGCCCTTTTCCTTTSGAAATATCATTCGAATCGCACTCACACGACGACTCGATACGCGCCTGTTACCCCGCTSGAGGTCAAAAATTTTGCGGCTTTGTCGTAATTTTTTTTCCTGGTGGGGCTCATACCCCGCCACTCGAGCGACAGGCGTTTGCCCTCTTCCCACAAACCATTCCCTGGGCGCTCATCATCACGTGTCAACCAGTCACTAACCACCTGTCAATAGGAAGCCGCCGAGCTCGGTAAGGGCTCCTTCAAGTACGCCTGGGTTCTTGACAAGCTCAAAGCCGAGCGTGAGCGTGGTATCACCATTGATATCGCCCTCTGGAAGTTCGAGACTCCTCGCTACTATGTCACCGTCATTGGTATGTTGTCACCACTGCTGTCATCACATTCTCATACTAACATGGCTATCAGACGCTCCCGGTCACCGTGATTTCATCAAGAACATGAT
>SY61 [organism=Fusarium asiaticum] Translation elongation factor-1 alpha gene, partial sequence
GTGAGTACCACCGCATCCCAACCCCGCCGACACTTGGCGGGGTAGTTTCAAATTTCCAATGTGCTGACATACTTTGATAGACCGGTCACTTGATCTACCAGTGCGGTGGTATCGACAAGCGAACCATCGAGAAGTTCGAGAAGGTTGGTCTCATTTTCCTCGATCGCGCGCCCTTTTCCTTTCGAAATATCATTCGAATCGCACTCACACGACGACTCGATACGCGCCTGTTACCCCGCTCGAGGTCAAAAATTTTGCGGCTTTGTCGTAATTTTTTTTCCTGGTGGGGCTCATACCCCGCCACTCGAGCGACAGGCGTTTGCCCTCTTCCCACAAACCATTCCCTGGGCGCTCATCATCACGTGTCAACCAGTCACTAACCACCTGTCAATAGGAAGCCGCCGAGCTCGGTAAGGGCTCCTTCAAGTACGCCTGGGTTCTTGACAAGCTCAAAGCCGAGCGTGAGCGTGGTATCACCATTGATATCGCCCTCTGGAAGTTCGAGACTCCTCGCTACTATGTCACCGTCATTGGTATGTTGTCACCACTGCTGTCATCACATTCTCATACTAACATGGCTATCAGACGCTCCCGGTCACCGTGATTTCATCAAGAACATGAT
>SY140 [organism=Fusarium asiaticum] Translation elongation factor-1 alpha gene, partial sequence
GTGAGTACCACCGCATCCCAACCCCGCCGACACTTGGCGGGGTAGTTTCAAATTTCCAATGTGCTGACATACTTTGATAGACCGGTCACTTGATCTACCAGTGCGGTGGTATCGACAAGCGAACCATCGAGAAGTTCGAGAAGGTTGGTCTCATTTTCCTCGATCGCGCGCCCTTTTCCTTTCGAAATATCATTCGAATCGCACTCACACGACGACTCGATACGCGCCTGTTACCCCGCTCGAGGTCAAAAATTTTGCGGCTTTGTCGTAATTTTTTTCCCTGGTGGGGCTCATACCCCGCCACTCGAGCGACAGGCGTTTGCCCTCTTCCCACAAACCATTCCCTGGGCGCTCATCATCACGTGTCAACCAGTCACTAACCACCTGTCAATAGGAAGCCGCCGAGCTCGGTAAGGGTTCCTTCAAGTACGCCTGGGTTCTTGACAAGCTCAAAGCCGAGCGTGAGCGTGGTATCACCATTGATATCGCCCTCTGGAAGTTCGAGACTCCTCGCTACTATGTCACCGTCATTGGTATGTTGTCACCACTGCTGTCATCACATTCTCATACTAACATGGCTATCAGACGCTCCCGGTCACCGTGATTTCATCAAGAACATGAT
>SY45 [organism=Fusarium asiaticum] Translation elongation factor-1 alpha gene, partial sequence
GTGAGTACCACCGCATCCCAACCCCGCCGACACTTGGCGGGGTAGTTTCAAATTTCCAATGTGCTGACATACTTTGATAGACCGGTCACTTGATCTACCAGTGCGGTGGTATCGACAAGCGAACCATCGAGAAGTTCGAGAAGGTTGGTCTCATTTTCCTCGATCGCGCGCCCTTTTCCTTTCGAAATATCATTCGAATCGCACTCACACGACGACTCGATACGCGCCTGTTACCCCGCTCGAGGTCAAAAATTTTGCGGCTTTGTCGTAATTTTTTTCCCTGGTGGGGCTCATACCCCGCCACTCGAGCGACAGGCGTTTGCCCTCTTCCCACAAACCATTCTCTGGGCGCTCATCATCACGTGTCAACCAGTCACTAACCACCTGTCAATAGGAAGCCGCCGAGCTCGGTAAGGGTTCCTTCAAGTACGCCTGGGTTCTTGACAAGCTCAAAGCCGAGCGTGAGCGTGGTATCACCATTGATATCGCCCTCTGGAAGTTCGAGACTCCTCGCTACTATGTCACCGTCATTGGTATGTTGTCACCACTGCTGTCATCACATTCTCATACTAACATGGCTATCAGACGCTCCCGGTCACCGTGATTTCATCAAGAACATGAT
>SY69 [organism=Fusarium asiaticum] Translation elongation factor-1 alpha gene, partial sequence
GTGAGTACCACCGCATCCCAACCCCGCCGACACTTGGCGGGGTAGTTTCAAATTTCCAATGTGCTGACATACTTTGATAGACCGGTCACTTGATCTACCAGTGCGGTGGTATCGACAAGCGAACCATCGAGAAGTTCGAGAAGGTTGGTCTCATTTTCCTCGATCGCGCGCCCTTTTCCTTTCGAAATATCATTCGAATCGCACTCACACGACGACTCGATACGCGCCTGTTACCCCGCTCGAGGTCAAAAATTTTGCGGCTTTGTCGTAATTTTTTTCCCTGGTGGGGCTCATACCCCGCCACTCGAGCGACAGGCGTTTGCCCTCTTCCCACAAACCATTCCCTGGGCGCTCATCATCACGTGTCAACCAGTCACTAACCACCTGTCAATAGGAAGCCGCCGAGCTCGGTAAGGGTTCCTTCAAGTACGCCTGGGTTCTTGACAAGCTCAAAGCCGAGCGTGAGCGTGGTATCACCATTGATATCGCCCTCTGGAAGTTCGAGACTCCTCGCTACTATGTCACCGTCATTGGTATGTTGTCACCACTGCTGTCATCACATTCTCATACTAACATGGCTATCAGACGCTCCCGGTCACCGTGATTTCATCAAGAACATGAT
>SY159 [organism=Fusarium asiaticum] Translation elongation factor-1 alpha gene, partial sequence
GTGAGTACCACCGCATCCCAACCCCGCCGACACTTGGCGGGGTAGTTTCAAATTTCCAATGTGCTGACATACTTTGATAGACCGGTCACTTGATCTACCAGTGCGGTGGTATCGACAAGCGAACCATCGAGAAGTTCGAGAAGGTTGGTCTCATTTTCCTCGATCGCGCGCCCTTTTCCTTTCGAAATATCATTCGAATCGCACTCACACGACGACTCGATACGCGCCTGTTACCCCGCTCGAGGTCAAAAATTTTGCGGCTTTGTCGTAATTTTTTTCCCTGGTGGGGCTCATACCCCGCCACTCGAGCGACAGGCGTTTGCCCTCTTCCCACAAACCATTCTCTGGGCGCTCATCATCACGTGTCAACCAGTCACTAACCACCTGTCAATAGGAAGCCGCCGAGCTCGGTAAGGGTTCCTTCAAGTACGCCTGGGTTCTTGACAAGCTCAAAGCCGAGCGTGAGCGTGGTATCACCATTGATATCGCCCTCTGGAAGTTCGAGACTCCTCGCTACTATGTCACCGTCATTGGTATGTTGTCACCACTGCTGTCATCACATTCTCATACTAACATGGCTATCAGACGCTCCCGGTCACCGTGATTTCATCAAGAACATGAT
>SY81 [organism=Fusarium asiaticum] Translation elongation factor-1 alpha gene, partial sequence
GTGAGTACCACCGCATCCCAACCCCGCCGACACTTGGCGGGGTAGTTTCAAATTTCCAATGTGCTGACATACTTTGATAGACCGGTCACTTGATCTACCAGTGCGGTGGTATCGACAAGCGAACCATCGAGAAGTTCGAGAAGGTTGGTCTCATTTTCCTCGATCGCGCGCCCTTTTCCTTTCGAAATATCATTCGAATCGCACTCACACGACGACTCGATACGCGCCTGTTACCCCGCTCGAGGTCAAAAATTTTGCGGCTTTGTCGTAATTTTTTTCCCTGGTGGGGCTCATACCCCGCCACTCGAGCGACAGGCGTTTGCCCTCTTCCCACAAACCATTCCCTGGGCGCTCATCATCACGTGTCAACCAGTCACTAACCACCTGTCAATAGGAAGCCGCCGAGCTCGGTAAGGGTTCCTTCAAGTACGCCTGGGTTCTTGACAAGCTCAAAGCCGAGCGTGAGCGTGGTATCACCATTGATATCGCCCTCTGGAAGTTCGAGACTCCTCGCTACTATGTCACCGTCATTGGTATGTTGTCACCACTGCTGTCATCACATTCTCATACTAACATGGCTATCAGACGCTCCCGGTCACCGTGATTTCATCAAGAACATGAT
>SY85 [organism=Fusarium asiaticum] Translation elongation factor-1 alpha gene, partial sequence
GTGAGTACCACCGCATCCCAACCCCGCCGACACTTGGCGGGGTAGTTTCAAATTTCCAATGTGCTGACATACTTTGATAGACCGGTCACTTGATCTACCAGTGCGGTGGTATCGACAAGCGAACCATCGARAAGTTCGAGAAGGTTGGTCTCATTTTCCTCGATCGCGCGCCCTTTTCCTTTCGAAATATCATTCGAATCGCACTCACACGACGACTCGATACGCGCCTGTTACCCCGCTCGAGGTCAAAAATTTTGCGGCTTTGTCGTAATTTTTTTTCCTGGTGGGGCTCATACCCCGCCACTCGAGCGACAGGCGTTTGCCCTCTTCCCACAAACCATTCCCTGGGCGCTCATCATCACGTGTCAACCAGTCACTAACCACCTGTCAATAGGAAGCCGCCGAGCTCGGTAAGGGCTCCTTCAAGTACGCCTGGGTTCTTGACAAGCTCAAAGCCGAGCGTGAGCGTGGTATCACCATTGATATCGCCCTCTGGAAGTTCGAGACTCCTCGCTACTATGTCACCGTCATTGGTATGTTGTCACCACTGCTGTCATCACATTCTCATACTAACATGGCTATCAGACGCTCCCGGTCACCGTGATTTCATCAAGAACATGAT
>SY83 [organism=Fusarium graminearum] Translation elongation factor-1 alpha gene, partial sequence
GTGAGTACCACCGCATCCCAACCCCGCCGACACTTGGCGGGGTAGTTTCAAATTTCCAATGTGCTGACATACTTTGATAGACCGGTCACTTGATCTACCAGTGCGGTGGTATCGACAAGCGAACCATCGAGAAGTTCGAGAAGGTTGGTCTCATTTTCCTCGATCGCGCGCCCTTTTCCCTTTCGAAATATCATTCGAATCGCCCTCACACGACGACTCGATACGCGCCTGTTACCCCGCTCGAGGTCAAAAATTTTGCGGCTTTGTCGTAATTTTTTCCCCCGGTGGGGCTCATACCCCGCCACTCGAGCGACAGGCGTCTGCCCTCTTCCCACAAACCATTCCCTGGGCGCTCATCATCACGTGTCAACCAGTCACTAACCACCTGTCAATAGGAAGCCGCCGAGCTCGGTAAGGGTTCCTTCAAGTACGCCTGGGTTCTTGACAAGCTCAAAGCCGAGCGTGAGCGTGGTATCACCATTGATATCGCCCTCTGGAAGTTCGAGACTCCTCGCTACTATGTCACCGTCATTGGTATGTTGTCACCACTGCTGTCATCACATTCTCATACTAACATGGCTATCAGACGCTCCCGGTCACCGTGATTTCATCAAGAACATGAT
>SY113 [organism=Fusarium asiaticum] Translation elongation factor-1 alpha gene, partial sequence
GTGAGTACCACCGCATCTCAACCCCGCCGACACTTGGCGGGGTAGTTTCAAATTTCCAATGTGCTGACATACTTTGATAGACCGGTCACTTGATCTACCAGTGCGGTGGTATCGACAAGCGAACCATCGAGAAGTTCGAGAAGGTTGGTCTCATTTTCCTCGATCGCGCGCCCTTTTCCTTTCGAAATATCATTCGAATCGCACTCACACGACGACTCGATACGCGCCTGTTACCCCGCTCGAGGTCAAAAATTTTGCGGCTTTGTCGTAATTTTTTTCCCTGGTGGGGCTCATACCCCGCCACTCGAGCGACAGGCGTTTGCCCTCTTCCCACAAACCATTCCCTGGGCGCTCATCATCACGTGTCAACCAGTCACTAACCACCTGTCAATAGGAAGCCGCCGAGCTCGGTAAGGGTTCCTTCAAGTACGCCTGGGTTCTTGACAAGCTCAAAGCCGAGCGTGAGCGTGGTATCACCATTGATATCGCCCTCTGGAAGTTCGAGACTCCTCGCTACTATGTCACCGTCATTGGTATGTTGTCACCACTGCTGTCATCACATTCTCATACTAACATGGCTATCAGACGCTCCCGGTCACCGTGATTTCATCAAGAACATGAT
>SY118 [organism=Fusarium asiaticum] Translation elongation factor-1 alpha gene, partial sequence
GTGAGTACCACCGCATCCCAACCCCGCCGACACTTGGCGGGGTAGTTTCAAATTTCCAATGTGCTGACATACTTTGATAGACCGGTCACTTGATCTACCAGTGCGGTGGTATCGACAAGCGAACCATCGAGAAGTTCGAGAAGGTTGGTCTCATTTTCCTCGATCGCGCGCCCTTTTCCTTTCGAAATATCATTCGAATCGCACTCACACGACGACTCGATACGCGCCTGTTACCCCGCTCGAGGTCAAAAATTTTGCGGCTTTGTCGTAATTTTTTTCCCTGGTGGGGCTCATACCCCGCCACTCGAGCGACAGGCGTTTGCCCTCTTCCCACAAACCATTCTCTGGGCGCTCATCATCACGTGTCAACCAGTCACTAACCACCTGTCAATAGGAAGCCGCCGAGCTCGGTAAGGGTTCCTTCAAGTACGCCTGGGTTCTTGACAAGCTCAAAGCCGAGCGTGAGCGTGGTATCACCATTGATATCGCCCTCTGGAAGTTCGAGACTCCTCGCTACTATGTCACCGTCATTGGTATGTTGTCACCACTGCTGTCATCACATTCTCATACTAACATGGCTATCAGACGCTCCCGGTCACCGTGATTTCATCAAGAACATGAT
>SY119 [organism=Fusarium asiaticum] Translation elongation factor-1 alpha gene, partial sequence
GTGAGTACCACCGCATCCCAACCCCGCCGACACTTGGCGGGGTAGTTTCAAATTTCCAATGTGCTGACATACTTTGATAGACCGGTCACTTGATCTACCAGTGCGGTGGTATCGACAAGCGAACCATCGAGAAGTTCGAGAAGGTTGGTCTCATTTTCCTCGATCGCGCGCCCTTTTCCTTTCGAAATATCATTCGAATCGCACTCACACGACGACTCGATACGCGCCTGTTACCCCGCTCGAGGTCAAAAATTTTGCGGCTTTGTCGTAATTTTTTTCCCTGGTGGGGCTCATACCCCGCCACTCGAGCGACAGGCGTTTGCCCTCTTCCCACAAACCATTCCCTGGGCGCTCATCATCACGTGTCAACCAGTCACTAACCACCTGTCAATAGGAAGCCGCCGAGCTCGGTAAGGGTTCCTTCAAGTACGCCTGGGTTCTTGACAAGCTCAAAGCCGAGCGTGAGCGTGGTATCACCATTGATATCGCCCTCTGGAAGTTCGAGACTCCTCGCTACTATGTCACCGTCATTGGTATGTTGTCACCACTGCTGTCATCACATTCTCATACTAACATGGCTATCAGACGCTCCCGGTCACCGTGATTTCATCAAGAACATGAT
>SY121 [organism=Fusarium asiaticum] Translation elongation factor-1 alpha gene, partial sequence
GTGAGTACCACCGTATCCCAACCCCGCCGACACTTGGCGGGGTAGTTTCAAATTTCCAATGTGCTGACATACTTTGATAGACCGGTCACTTGATCTACCAGTGCGGTGGTATCGACAAGCGAACCATCGAGAAGTTCGAGAAGGTTGGTCTCATTTTCCTCGATCGCGCGCCCTTTTCCTTTCGAAATATCATTCGAATCGCACTCACACGACGACTCGATACGCGCCTGTTACCCCGCTCGAGGTCAAAAATTTTGCGGTTTTGTCGTAATTTTTTTTCCCTGGTGGGGCTCATACCCCGCCACTCGAGCGACAGGCGTTTGCCCTCTTCCCACAAACCATTCCCTGGGCGCTCATCATCACGTGTCAACCAGTCACTAACCACCTGTCAATAGGAAGCCGCCGAGCTCGGTAAGGGTTCCTTCAAGTACGCCTGGGTTCTTGACAAGCTCAAAGCCGAGCGTGAGCGTGGTATCACCATTGATATCGCCCTCTGGAAGTTCGAGACTCCTCGCTACTATGTCACCGTCATTGGTATGTTGTCACCACTGCTGTCATCACATTCTCATACTAACATGGCTATCAGACGCTCCCGGTCACCGTGATTTCATCAAGAACATGAT
>SY125 [organism=Fusarium asiaticum] Translation elongation factor-1 alpha gene, partial sequence
GTGAGTACCACCGCATCCCAACCCCGCCGACACTTGGCGGGGTAGTTTCAAATTTCCAATGTGCTGACATACTTTGATAGACCGGTCACTTGATCTACCAGTGCGGTGGTATCGACAAGCGAACCATCGAGAAGTTCGAGAAGGTTGGTCTCATTTTCCTCGATCGCGCGCCCTTTTCCTTTCGAAATATCATTCGAATCGCACTCACACGACGACTCGATACGCGCCTGTTACCCCGCTCGAGGTCAAAAATTTTGCGGCTTTGTCGTAATTTTTTTCCCTGGTGGGGCTCATACCCCGCCACTCGAGCGACAGGCGTTTGCCCTCTTCCCACAAACCATTCCCTGGGCGCTCATCATCACGTGTCAACCAGTCACTAACCACCTGTCAATAGGAAGCCGCCGAGCTCGGTAAGGGTTCCTTCAAGTACGCCTGGGTTCTTGACAAGCTCAAAGCCGAGCGTGAGCGTGGTATCACCATTGATATCGCCCTCTGGAAGTTCGAGACTCCTCGCTACTATGTCACCGTCATTGGTATGTTGTCACCACTGCTGTCATCACATTCTCATACTAACATGGCTATCAGACGCTCCCGGTCACCGTGATTTCATCAAGAACATGAT
>SY115 [organism=Fusarium asiaticum] Translation elongation factor-1 alpha gene, partial sequence
GTGAGTACCACCGCATCCCAACCCCGCCGACACTTGGCGGGGTAGTTTCAAATTTCCAATGTGCTGACATACTTTGATAGACCGGTCACTTGATCTACCAGTGCGGTGGTATCGACAAGCGAACCATCGAGAAGTTCGAGAAGGTTGGTCTCATTTTCCTCGATCGCGCGCTCTTTTCCTTTCGAAATATCATTCGAATCGCACTCACACGACGACTCGATACGCGCCTGTTACCCCGCTCGAGGTCAAAAATTTTGCGGCTTTGTCGTAATTTTTTTCCCTGGTGGGGCTCATACCCCGCCACTCGAGCGACAGGCGTTTGCCCTCTTCCCACAAACCATTCCCTGGGCGCTCATCATCACGTGTCAACCAGTCACTAACCACCTGTCAATAGGAAGCCGCCGAGCTCGGTAAGGGTTCCTTCAAGTACGCCTGGGTTCTTGACAAGCTCAAAGCCGAGCGTGAGCGTGGTATCACCATTGATATCGCCCTCTGGAAGTTCGAGACTCCTCGCTACTATGTCACCGTCATTGGTATGTTGTCACCACTGCTGTCATCACATTCTCATACTAACATGGCTATCAGACGCTCCCGGTCACCGTGATTTCATCAAGAACATGAT
>SY65 [organism=Fusarium asiaticum] Translation elongation factor-1 alpha gene, partial sequence
GTGAGTACCACCGCATCCCAACCCCGCCGACACTTGGCGGGGTAGTTTCAAATTTCCAATGTGCTGACATACTTTGATAGACCGGTCACTTGATCTACCAGTGCGGTGGTATCGACAAGCGAACCATCGAGAAGTTCGAGAAGGTTGGTCTCATTTTCCTCGATCGCGCGCCCTTTTCCTTTCGAAATATCATTCGAATCGCACTCACACGACGACTCGATACGCGCCTGTTACCCCGCTCGAGGTCAAAAATTTTGCGGCTTTGTCGTAATTTTTTTCCCTGGTGGGGCTCATACCCCGCCACTCGAGCGACAGGCGTTTGCCCTCTTCCCACAAACCATTCCCTGGGCGCTCATCATCACGTGTCAACCAGTCACTAACCACCTGTCAATAGGAAGCCGCCGAGCTCGGTAAGGGTTCCTTCAAGTACGCCTGGGTTCTTGACAAGCTCAAAGCCGAGCGTGAGCGTGGTATCACCATTGATATCGCCCTCTGGAAGTTCGAGACTCCTCGCTACTATGTCACCGTCATTGGTATGTTGTCACCACTGCTGTCATCACATTCTCATACTAACATGGCTATCAGACGCTCCCGGTCACCGTGATTTCATCAAGAACATGAT
>SY143 [organism=Fusarium asiaticum] Translation elongation factor-1 alpha gene, partial sequence
GTGAGTACCACCGCATCCCAACCCCGCCGACACTTGGCGGGGTAGTTTCAAATTTCCAATGTGCTGACATACTTTGATAGACCGGTCACTTGATCTACCAGTGCGGTGGTATCGACAAGCGAACCATCGAGAAGTTCGAGAAGGTTGGTCTCATTTTCCTCGATCGCGCGCCCTTTTCCTTTCGAAATATCATTCGAATCGCACTCACACGACGACTCGATACGCGCCTGTTACCCCGCTCGAGGTCAAAAATTTTGCGGCTTTGTCGTAATTTTTTTCCCTGGTGGGGCTCATACCCCGCCACTCGAGCGACAGGCGTTTGCCCTCTTCCCACAAACCATTCCCTGGGCGCTCATCATCACGTGTCAACCAGTCACTAACCACCTGTCAATAGGAAGCCGCCGAGCTCGGTAAGGGTTCCTTCAAGTACGCCTGGGTTCTTGACAAGCTCAAAGCCGAGCGTGAGCGTGGTATCACCATTGATATCGCCCTCTGGAAGTTCGAGACTCCTCGCTACTATGTCACCGTCATTGGTATGTTGTCACCACTGCTGTCATCACATTCTCATACTAACATGGCTATCAGACGCTCCCGGTCACCGTGATTTCATCAAGAACATGAT
>SY82 [organism=Fusarium asiaticum] Translation elongation factor-1 alpha gene, partial sequence
GTGAGTACCACCGCATCCCAACCCCGCCGACACTTGGCGGGGTACTTTCAAATTTCCAATGTGCTGACATACTTTGATAGACCGGTCACTTGATCTACCAGTGCGGTGGTATCGACAAGCGAACCATCGAGAAGTTCGAGAAGGTTGGTCTCATTTTCCTCGATCGCGCGCCCTTTTCCTTTCGAAATATCATTCGAATCGCACTCACACGACGACTCGATACGCGCCTGTTACCCCGCTCAAGGCCAAAAATTTTGCGGCTTTGTCGTAATTTTTTTTCCTAGTGGGGCTCATACCCCGCCACTCGAGCGACAGGCGTTTGCCCTCTTCACACAAACCATTCCCTGGGCGCTCATCATCACGTGTCAACCAATCACTAACCACCTGTCAATAGGAAGCCGCCGAGCTCGGTAAGGGTTCCTTCAAGTACGCCTGGGTTCTTGACAAGCTCAAAGCCGAGCGTGAGCGTGGTATCACCATTGATATCGCCCTCTGGAAGTTCGAGACTCCTCGCTACTATGTCACCGTCATTGGTATGTTGTCACCACTGCTGTCATCACATTCTCATACTAACATGGCTATCAGACGCTCCCGGTCACCGTGATTTCATCAAGAACATGAT
>SY148 [organism=Fusarium asiaticum] Translation elongation factor-1 alpha gene, partial sequence
GTGAGTACCACCGCATCCCAACCCCGCCGACACTTGGCGGGGTAGTTTCAAATTTCCAATGTGCTGACATACTTTGATAGACCGGTCACTTGATCTACCAGTGCGGTGGTATCGACAAGCGAACCATCGAGAAGTTCGAGAAGGTTGGTCTCATTTTCCTCGATCGCGCGCCCTTTTCCTTTCGAAATATCATTCGAATCGCACTCACACGACGACTCGATACGCGCCTGTTACCCCGCTCGAGGTCAAAAATTTTGCGGCTTTGTCGTAATTTTTTTCCCTGGTGGGGCTCATACCCCGCCACTCGAGCGACAGGCGTTTGCCCTCTTCCCACAAACCATTCCCTGGGCGCTCATCATCACGTGTCAACCAGTCACTAACCACCTGTCAATAGGAAGCCGCCGAGCTCGGTAAGGGTTCCTTCAAGTACGCCTGGGTTCTTGACAAGCTCAAAGCCGAGCGTGAGCGTGGTATCACCATTGATATCGCCCTCTGGAAGTTCGAGACTCCTCGCTACTATGTCACCGTCATTGGTATGTTGTCACCACTGCTGTCATCACATTCTCATACTAACATGGCTATCAGACGCTCCCGGTCACCGTGATTTCATCAAGAACATGAT
>SY167 [organism=Fusarium asiaticum] Translation elongation factor-1 alpha gene, partial sequence
GTGAGTACCACCGCATCCCAACCCCGCCGACACTTGGCGGGGTAGTTTCAAATTTCCAATGTGCTGACATACTTTGATAGACCGGTCACTTGATCTACCAGTGCGGTGGTATCGACAAGCGAACCATCGAGAAGTTCGAGAAGGTTGGTCTCATTTTCCTCGATCGCGCGCCCTTTTCCTTTCGAAATATCATTCGAATCGCACTCACACGACGACTCGATACGCGCCTGTTACCCCGCTCGAGGTCAAAAATTTTGCGGCTTTGTCGTAATTTTTTTTCCTAGTGGGGCTCATACCCCGCCACTCGAGCGACAGGCGTTTGCCCTCTTCACACAAACCATTCCCTGGGCGCTCATCATCACGTGTCAACCAGTCACTAACCACCTGTCAATAGGAAGCCGCCGAGCTCGGTAAGGGTTCCTTCAAGTACGCCTGGGTTCTTGACAAGCTCAAAGCCGAGCGTGAGCGTGGTATCACCATTGATATCGCCCTCTGGAAGTTCGAGACTCCTCGCTACTATGTCACCGTCATTGGTATGTTGTCACCACTGCTGTCATCACATTCTCATACTAACATGGCTATCAGACGCTCCCGGTCACCGTGATTTCATCAAGAACATGAT
>SY193 [organism=Fusarium asiaticum] Translation elongation factor-1 alpha gene, partial sequence
GTGAGTACCACCGCATCCCAACCCCACCGACACTTGGCGGGGTAGTTTCAAATTTCCAATGTGCTGACATACTTTGATAGACCGGTCACTTGATCTACCAGTGCGGTGGTATCGACAAGCGAACCATCGAGAAGTTCGAGAAGGTTGGTCTCATTTTCCTCGATCGCGCGCCCTTTTCCTTTCGAAATATCATTCGAATCGCACTCACACGACGACTCGATACGCGCCTGTTACCCCGCTCGAGGTCAAAAATTTTGCGGCTTTGTCGTAATTTTTTTCCCTGGTGGGGCTCATACCCCGCCACTCGAGCGACAGGCGTTTGCCCTCTTCCCACAAACCATTCCCTGGGCGCTCATCATCACGTGTCAACCAGTCACTAACCACCTGTCAATAGGAAGCCGCCGAGCTCGGTAAGGGTTCCTTCAAGTACGCCTGGGTTCTTGACAAGCTCAAAGCCGAGCGTGAGCGTGGTATCACCATTGATATCGCCCTCTGGAAGTTCGAGACTCCTCGCTACTATGTCACCGTCATTGGTATGTTGTCACCACTGCTGTCATCACATTCTCATACTAACATGGCTATCAGACGCTCCCGGTCACCGTGATTTCATCAAGAACATGAT
>SY4 [organism=Fusarium asiaticum] Translation elongation factor-1 alpha gene, partial sequence
GTGAGTACCACCGCATCCCAACCCCGCCGACACTTGGCGGGGTAGTTTCAAATTTCCAATGTGCTGACATACTTTGATAGACCGGTCACTTGATCTACCAGTGCGGTGGTATCGACAAGCGAACCATCGAGAAGTTCGAGAAGGTTGGTCTCATTTTCCTCGATCGCGCGCCCTTTTCCTTTCGAAATATCATTCGAATCGCACTCACACGACGACTCGATACGCGCCTGTTACCCCGCTCGAGGTCAAAAATTTTGCGGCTTTGTCGTAATTTTTTTCCCTGGTGGGGCTCATACCCCGCCACTCGAGCGACAGGCGTTTGCCCTCTTCCCACAAACCATTCCCTGGGCGCTCATCATCACGTGTCAACCAGTCACTAACCACCTGTCAATAGGAAGCCGCCGAGCTCGGTAAGGGTTCCTTCAAGTACGCCTGGGTTCTTGACAAGCTCAAAGCCGAGCGTGAGCGTGGTATCACCATTGATATCGCCCTCTGGAAGTTCGAGACTCCTCGCTACTATGTCACCGTCATTGGTATGTTGTCACCACTGCTGTCATCACATTCTCATACTAACATGGCTATCAGACGCTCCCGGTCACCGTGATTTCATCAAGAACATGAT
>SY46 [organism=Fusarium asiaticum] Translation elongation factor-1 alpha gene, partial sequence
GTGAGTACCACCGCATCCCAACCCCACCGACACTTGGCGGGGTAGTTTCAAATTTCCAATGTGCTGACATACTTTGATAGACCGGTCACTTGATCTACCAGTGCGGTGGTATCGACAAGCGAACCATCGAGAAGTTCGAGAAGGTTGGTCTCATTTTCCTCGATCGCGCGCCCTTTTCCTTTCGAAATATCATTCGAATCGCACTCACACGACGACTCGATACGCGCCTGTTACCCCGCTCGAGGTCAAAAATTTTGCGGCTTTGTCGTAATTTTTTTCCCTGGTGGGGCTCATACCCCGCCACTCGAGCGACAGGCGTTTGCCCTCTTCCCACAAACCATTCCCTGGGCGCTCATCATCACGTGTCAACCAGTCACTAACCACCTGTCAATAGGAAGCCGCCGAGCTCGGTAAGGGTTCCTTCAAGTACGCCTGGGTTCTTGACAAGCTCAAAGCCGAGCGTGAGCGTGGTATCACCATTGATATCGCCCTCTGGAAGTTCGAGACTCCTCGCTACTATGTCACCGTCATTGGTATGTTGTCACCACTGCTGTCATCACATTCTCATACTAACATGGCTATCAGACGCTCCCGGTCACCGTGATTTCATCAAGAACATGAT
>SY174 [organism=Fusarium asiaticum] Translation elongation factor-1 alpha gene, partial sequence
GTGAGTACCACCGCATCCCAACCCCACCGACACTTGGCGGGGTAGTTTCAAATTTCCAATGTGCTGACATACTTTGATAGACCGGTCACTTGATCTACCAGTGCGGTGGTATCGACAAGCGAACCATCGAGAAGTTCGAGAAGGTTGGTCTCATTTTCCTCGATCGCGCGCCCTTTTCCTTTCGAAATATCATTCGAATCGCACTCACACGACGACTCGATACGCGCCTGTTACCCCGCTCGAGGTCAAAAATTTTGCGGCTTTGTCGTAATTTTTTTCCCTGGTGGGGCTCATACCCCGCCACTCGAGCGACAGGCGTTTGCCCTCTTCCCACAAACCATTCCCTGGGCGCTCATCATCACGTGTCAACCAGTCACTAACCACCTGTCAATAGGAAGCCGCCGAGCTCGGTAAGGGTTCCTTCAAGTACGCCTGGGTTCTTGACAAGCTCAAAGCCGAGCGTGAGCGTGGTATCACCATTGATATCGCCCTCTGGAAGTTCGAGACTCCTCGCTACTATGTCACCGTCATTGGTATGTTGTCACCACTGCTGTCATCACATTCTCATACTAACATGGCTATCAGACGCTCCCGGTCACCGTGATTTCATCAAGAACATGAT
>SY74 [organism=Fusarium asiaticum] Translation elongation factor-1 alpha gene, partial sequence
GTGAGTACCACCGCATCCCAACCCCGCCGACACTTGGCGGGGTAGTTTCAAATTTCCAATGTGCTGACATACTTTGATAGACCGGTCACTTGATCTACCAGTGCGGTGGTATCGACAAGCGAACCATCGAGAAGTTCGAGAAGGTTGGTCTCATTTTCCTCGATCGCGCGCCCTTTTCCTTTCGAAATATCATTCGAATCGCACTCACACGACGACTCGATACGCGCCTGTTACCCCGCTCGAGGTCAAAAATTTTGCGGCTTTGTCGTAATTTTTTTCCCTGGTGGGGCTCATACCCCGCCACTCGAGCGACAGGCGTTTGCCCTCTTCCCACAAACCATTCCCTGGGCGCTCATCATCACGTGTCAACCAGTCACTAACCACCTGTCAATAGGAAGCCGCCGAGCTCGGTAAGGGTTCCTTCAAGTACGCCTGGGTTCTTGACAAGCTCAAAGCCGAGCGTGAGCGTGGTATCACCATTGATATCGCCCTCTGGAAGTTCGAGACTCCTCGCTACTATGTCACCGTCATTGGTATGTTGTCACCACTGCTGTCATCACATTCTCATACTAACATGGCTATCAGACGCTCCCGGTCACCGTGATTTCATCAAGAACATGAT
>SY91 [organism=Fusarium asiaticum] Translation elongation factor-1 alpha gene, partial sequence
GTGAGTACCACCGCATCCCAACCCCGCCGACACTTGGCGGGGTAGTTTCAAATTTCCAATGTGCTGACATACTTTGATAGACCGGTCACTTGATCTACCAGTGCGGTGGTATCGACAAGCGAACCATCGAGAAGTTCGAGAAGGTTGGTCTCATTTTCCTCGATCGCGCGCTCTTTTCCTTTCGAAATATCATTCGAATCGCACTCACACGACGACTCGATACGCGCCTGTTACCCCGCTCGAGGTCAAAAATTTTGCGGCTTTGTCGTAATTTTTTTCCCTGGTGGGGCTCATACCCCGCCACTCGAGCGACAGGCGTTTGCCCTCTTCCCACAAACCATTCCCTGGGCGCTCATCATCACGTGTCAACCAGTCACTAACCACCTGTCAATAGGAAGCCGCCGAGCTCGGTAAGGGTTCCTTCAAGTACGCCTGGGTTCTTGACAAGCTCAAAGCCGAGCGTGAGCGTGGTATCACCATTGATATCGCCCTCTGGAAGTTCGAGACTCCTCGCTACTATGTCACCGTCATTGGTATGTTGTCACCACTGCTGTCATCACATTCTCATACTAACATGGCTATCAGACGCTCCCGGTCACCGTGATTTCATCAAGAACATGAT
>SY133 [organism=Fusarium graminearum] Translation elongation factor-1 alpha gene, partial sequence
GTGAGTACCACCGCATCCCAACCCCGCCGACACTTGGCGGGGTAGTTTCAAATTTCCAATGTGCTGACATACTTTGATAGACCGGTCACTTGATCTACCAGTGCGGTGGTATCGACAAGCGAACCATCGAGAAGTTCGAGAAGGTTGGTCTCATTTTCCTCGATCGCGCGCCCTTTTCCTTTCGAAATATCATTCGAATCGCACTCACACGACGACTCGATACGCGCCTGTTACCCCGCTCGAGGTCAAAAATTTTGCGGCTTTGTCGTAATTTTTTCCCCTGGTGGGGCTCATACCCCGCCACTCGAGCGACAGGCGTTTGCCCTCTTCCCACAAACCATTCCCTGGGCGCTCATCATCACGTGTCAACCAGTCACTAACCACCTGTCAATAGGAAGCCGCCGAGCTCGGTAAGGGTTCCTTCAAGTACGCCTGGGTTCTTGACAAGCTCAAAGCCGAGCGTGAGCGTGGTATCACCATTGATATCGCCCTCTGGAAGTTCGAGACTCCTCGCTACTATGTCACCGTCATTGGTATGTTGTCACCACTGCTGTCATCACATTCTCATACTAACATGGCTATCAGACGCTCCCGGTCACCGTGATTTCATCAAGAACATGAT
>SY139 [organism=Fusarium asiaticum] Translation elongation factor-1 alpha gene, partial sequence
GTGAGTACCACCGCATCCCAACCCCGCCGACACTTGGCGGGGTAGTTTCAAATTTCCAATGTGCTGACATACTTTGATAGACCGGTCACTTGATCTACCAGTGCGGTGGTATCGACAAGCGAACCATCGAGAAGTTCGAGAAGGTTGGTCTCATTTTCCTCGATCGCGCGCCCTTTTCCTTTCGAAATATCATTCGAATCGCACTCACACGACGACTCGATACGCGCCTGTTACCCCGCTCGAGGTCAAAAATTTTGCGGCTTTGTCGTAATTTTTTTCCCTGGTGGGGCTCATACCCCGCCACTCGAGCGACAGGCGTTTGCCCTCTTCCCACAAACCATTCTCTGGGCGCTCATCATCACGTGTCAACCAGTCACTAACCACCTGTCAATAGGAAGCCGCCGAGCTCGGTAAGGGTTCCTTCAAGTACGCCTGGGTTCTTGACAAGCTCAAAGCCGAGCGTGAGCGTGGTATCACCATTGATATCGCCCTCTGGAAGTTCGAGACTCCTCGCTACTATGTCACCGTCATTGGTATGTTGTCACCACTGCTGTCATCACATTCTCATACTAACATGGCTATCAGACGCTCCCGGTCACCGTGATTTCATCAAGAACATGAT
>SY147 [organism=Fusarium asiaticum] Translation elongation factor-1 alpha gene, partial sequence
GTGAGTACCACCGCATCCCAACCCCGCCGACACTTGGCGGGGTAGTTTCAAATTTCCAATGTGCTGACATGCTTTGATAGACCGGTCACTTGATTTACCAGTGCGGTGGTATCGACAAGCGAACCATCGAGAAGTTCGAGAAGGTTGGTCTCATTTTCCTCGATCGCGCGCCCTTTTCCTTTCGAAATATCATTCGAATCGCACTCACACGACGACTCGATACGCGCCTGTTACCCCGCTCGAGGTCAAAAATTTTGCGGCTTTGTCGTAATTTTTTTCCCTGGTGGGGCTCATACCCCGCCACTCGAGCGACAGGCGTTTGCCCTCTTCCCACAAACCATTCTCTGGGCGCTCATCATCACGTGTCAACCAGTCACTAACCACCTGTCAATAGGAAGCCGCCGAGCTCGGTAAGGGTTCCTTCAAGTACGCCTGGGTTCTTGACAAGCTCAAAGCCGAGCGTGAGCGTGGTATCACCATTGATATCGCCCTCTGGAAGTTCGAGACTCCTCGCTACTATGTCACCGTCATTGGTATGTTGTCACCACTGCTGTCATCACATTCTCATACTAACATGGCTATCAGACGCTCCCGGTCACCGTGATTTCATCAAGAACATGAT
>SY210 [organism=Fusarium asiaticum] Translation elongation factor-1 alpha gene, partial sequence
GTGAGTACCACCGCATCCCAACCCCGCCGACACTTGGCGGGGTAGTTTCAAATTTCCAATGTGCTGACATACTTTGATAGACCGGTCACTTGATCTACCAGTGCGGTGGTATCGACAAGCGAACCATCGAGAAGTTCGAGAAGGTTGGTCTCATTTTCCTCGATCGCGCGCCCTTTTCCTTTCGAAATATCATTCGAATCGCACTCACACGACGACTCGATACGCGCCTGTTACCCCGCTCGAGGTCAAAAATTTTGCGGCTTTGTCGTAATTTTTTTTTCCTAGTGGGGCTCATACCCCGCCACTCGAGCGACAGGCGTTTGCCCTCTTCACACAAACCATTCCCTGGGCGCTCATCATCACGTGTCAACCAGTCACTAACCACCTGTCAATAGGAAGCCGCCGAGCTCGGTAAGGGTTCCTTCAAGTACGCCTGGGTTCTTGACAAGCTCAAAGCCGAGCGTGAGCGTGGTATCACCATTGATATCGCCCTCTGGAAGTTCGAGACTCCTCGCTACTATGTCACCGTCATTGGTATGTTGTCACCACTGCTGTCATCACATTCTCATACTAACATGGCTATCAGACGCTCCCGGTCACCGTGATTTCATCAAGAACATGAT
>SY77 [organism=Fusarium asiaticum] Translation elongation factor-1 alpha gene, partial sequence
GTGAGTACCACCGCATCCCAACCCCGCCGACACTTGGCGGGGTAGTTTCAAATTTCCAATGTGCTGACATACTTTGATAGACCGGTCACTTGATCTACCAGTGCGGTGGTATCGACAAGCGAACCATCGAGAAGTTCGAGAAGGTTGGTCTCATTTTCCTCGATCGCGCGCCCTTTTCCTTTCGAAATATCATTCGAATCGCACTCACACGACGACTCGATACGCGCCTGTTACCCCGCTCGAGGTCAAAAATTTTGCGGCTTTGTCGTAATTTTTTCCCCTGGTGGGGCTCATACCCCGCCACTCGAGCGACAGGCGTTTGCCCTCTTCCCACAAACCATTCCCTGGGCGCTCATCATCACGTGTCAACCAGTCACTAACCACCTGTCAATAGGAAGCCGCCGAGCTCGGTAAGGGTTCCTTCAAGTACGCCTGGGTTCTTGACAAGCTCAAAGCCGAGCGTGAGCGTGGTATCACCATTGATATCGCCCTCTGGAAGTTCGAGACTCCTCGCTACTATGTCACCGTCATTGGTATGTTGTCACCACTGCTGTCATCACATTCTCATACTAACATGGCTATCAGACGCTCCCGGTCACCGTGATTTCATCAAGAACATGAT
>SY89 [organism=Fusarium asiaticum] Translation elongation factor-1 alpha gene, partial sequence
GTGAGTACCACCGCATCCCAACCCCGCCGACACTTGGCGGGGTAGTTTCAAATTTCCAATGTGCTGACATACTTTGATAGACCGGTCACTTGATCTACCAGTGCGGTGGTATCGACAAGCGAACCATCGAGAAGTTCGAGAAGGTTGGTCTCATTTTCCTCGATCGCGCGCCCTTTTCCTTTCGAAATATCATTCGAATCGCACTCACACGACGACTCGATACGCGCCTGTTACCCCGCTCGAGGTCAAAAATTTTGCGGCTTTGTCGTAATTTTTTTTTCCTAGTGGGGCTCATACCCCGCCACTCGAGCGACAGGCGTTTGCCCTCTTCACACAAACCATTCCCTGGGCGCTCATCATCACGTGTCAACCAGTCACTAACCACCTGTCAATAGGAAGCCGCCGAGCTCGGTAAGGGTTCCTTCAAGTACGCCTGGGTTCTTGACAAGCTCAAAGCCGAGCGTGAGCGTGGTATCACCATTGATATCGCCCTCTGGAAGTTCGAGACTCCTCGCTACTATGTCACCGTCATTGGTATGTTGTCACCACTGCTGTCATCACATTCTCATACTAACATGGCTATCAGACGCTCCCGGTCACCGTGATTTCATCAAGAACATGAT
>SY173 [organism=Fusarium asiaticum] Translation elongation factor-1 alpha gene, partial sequence
GTGAGTACCACCGTATCCCAACCCCGCCGACACTTGGCGGGGTAGTTTCAAATTTCCAATGTGCTGACATACTTTGATAGACCGGTCACTTGATCTACCAGTGCGGTGGTATCGACAAGCGAACCATCGAGAAGTTCGAGAAGGTTGGTCTCATTTTCCTCGATCGCGCGCCCTTTTCCTTTCGAAATATCATTCGAATCGCACTCACACGACGACTCGATACGCGCCTGTTACCCCGCTCGAGGTCAAAAATTTTGCGGCTTTGTCGTAATTTTTTTCCCTGGTGGGGCTCATACCCCGCCACTCGAGCGACAGGCGTTTGCCCTCTTCCCACAAACCATTCCCTGGGCGCTCATCATCACGTGTCAACCAGTCACTAACCACCTGTCAATAGGAAGCCGCCGAGCTCGGTAAGGGTTCCTTCAAGTACGCCTGGGTTCTTGACAAGCTCAAAGCCGAGCGTGAGCGTGGTATCACCATTGATATCGCCCTCTGGAAGTTCGAGACTCCTCGCTACTATGTCACCGTCATTGGTATGTTGTCACCACTGCTGTCATCACATTCTCATACTAACATGGCTATCAGACGCTCCCGGTCACCGTGATTTCATCAAGAACATGAT
>SY176 [organism=Fusarium asiaticum] Translation elongation factor-1 alpha gene, partial sequence
GTGAGTACCACCGCATCCCAACCCCGCCGACACTTGGCGGGGTAGTTTCAAATTTCCAATGTGCTGACATACTTTGATAGACCGGTCACTTGATCTACCAGTGCGGTGGTATCGACAAGCGAACCATCGAGAAGTTCGAGAAGGTTGGTCTCATTTTCCTCGATCGCGCGCCCTTTTCCTTTCGAAATATCATTCGAATCGCACTCACACGACGACTCGATACGCGCCTGTTACCCCGCTCGAGGTCAAAAATTTTGCGGCTTTGTCGTAATTTTTTTTCCTAGTGGGGCTCATACCCCGCCACTCGAGCGACAGGCGTTTGCCCTCTTCACACAAACCATTCCCTGGGCGCTCATCATCACGTGTCAACCAGTCACTAACCACCTGTCAATAGGAAGCCGCCGAGCTCGGTAAGGGTTCCTTCAAGTACGCCTGGGTTCTTGACAAGCTCAAAGCCGAGCGTGAGCGTGGTATCACCATTGATATCGCCCTCTGGAAGTTCGAGACTCCTCGCTACTATGTCACCGTCATTGGTATGTTGTCACCACTGCTGTCATCACATTCTCATACTAACATGGCTATCAGACGCTCCCGGTCACCGTGATTTCATCAAGAACATGAT
>SY186 [organism=Fusarium asiaticum] Translation elongation factor-1 alpha gene, partial sequence
GTGAGTACCACCGCATCCCAACCCCGCCGACACTTGGCGGGGTAGTTTCAAATTTCCAATGTGCTGACATACTTTGATAGACCGGTCACTTGATCTACCAGTGCGGTGGTATCGACAAGCGAACCATCGAGAAGTTCGAGAAGGTTGGTCTCATTTTCCTCGATCGCGCGCCCTTTTCCTTTCGAAATATCATTCGAATCGCACTCACACGACGACTCGATACGCGCCTGTTACCCCGCTCGAGGTCAAAAATTTTGCGGCTTTGTCGTAATTTTTTTCCCTGGTGGGGCTCATACCCCGCCACTCGAGCGACAGGCGTTTGCCCTCTTCCCACAAACCATTCCCTGGGCGCTCATCATCACGTGTCAACCAGTCACTAACCACCTGTCAATAGGAAGCCGCCGAGCTCGGTAAGGGTTCCTTCAAGTACGCCTGGGTTCTTGACAAGCTCAAAGCCGAGCGTGAGCGTGGTATCACCATTGATATCGCCCTCTGGAAGTTCGAGACTCCTCGCTACTATGTCACCGTCATTGGTATGTTGTCACCACTGCTGTCATCACATTCTCATACTAACATGGCTATCAGACGCTCCCGGTCACCGTGATTTCATCAAGAACATGAT
>SY190 [organism=Fusarium asiaticum] Translation elongation factor-1 alpha gene, partial sequence
GTGAGTACCACCGCATCCCAACCCCGCCGACACTTGGCGGGGTAGTTTCAAATTTCCAATGTGCTGACATGCTTTGATAGACCGGTCACTTGATTTACCAGTGCGGTGGTATCGACAAGCGAACCATCGAGAAGTTCGAGAAGGTTGGTCTCATTTTCCTCGATCGCGCGCCCTTTTCCTTTCGAAATATCATTCGAATCGCACTCACACGACGACTCGATACGCGCCTGTTACCCCGCTCGAGGTCAAAAATTTTGCGGCTTTGTCGTAATTTTTTTCCCTGGTGGGGCTCATACCCCGCCACTCGAGCGACAGGCGTTTGCCCTCTTCCCACAAACCATTCTCTGGGCGCTCATCATCACGTGTCAACCAGTCACTAACCACCTGTCAATAGGAAGCCGCCGAGCTCGGTAAGGGTTCCTTCAAGTACGCCTGGGTTCTTGACAAGCTCAAAGCCGAGCGTGAGCGTGGTATCACCATTGATATCGCCCTCTGGAAGTTCGAGACTCCTCGCTACTATGTCACCGTCATTGGTATGTTGTCACCACTGCTGTCATCACATTCTCATACTAACATGGCTATCAGACGCTCCCGGTCACCGTGATTTCATCAAGAACATGAT
>SY171 [organism=Fusarium asiaticum] Translation elongation factor-1 alpha gene, partial sequence
GTGAGTACCACCGCATCCCAACCCCGCCGACACTTGGCGGGGTAGTTTCAAATTTCCAATGTGCTGACATACTTTGATAGACCGGTCACTTGATCTACCAGTGCGGTGGTATCGACAAGCGAACCATCGAGAAGTTCGAGAAGGTTGGTCTCATTTTCCTCGATCGCGCGCCCTTTTCCTTTCGAAATATCATTCGAATCGCACTCACACGACGACTCGATACGCGCCTGTTACCCCGCTCGAGGTCAAAAATTTTGCGGCTTTGTCGTAATTTTTTTCCCTGGTGGGGCTCATACCCCGCCACTCGAGCGACAGGCGTTTGCCCTCTTCCCACAAACCATTCCCTGGGCGCTCATCATCACGTGTCAACCAGTCACTAACCACCTGTCAATAGGAAGCCGCCGAGCTCGGTAAGGGTTCCTTCAAGTACGCCTGGGTTCTTGACAAGCTCAAAGCCGAGCGTGAGCGTGGTATCACCATTGATATCGCCCTCTGGAAGTTCGAGACTCCTCGCTACTATGTCACCGTCATTGGTATGTTGTCACCACTGCTGTCATCACATTCTCATACTAACATGGCTATCAGACGCTCCCGGTCACCGTGATTTCATCAAGAACATGAT
>SY47 [organism=Fusarium asiaticum] Translation elongation factor-1 alpha gene, partial sequence
GTGAGTACCACCGCATCCCAACCCCGCCGACACTTGGCGGGGTAGTTTCAAATTTCCAATGTGCTGACATACTTTGATAGACCGGTCACTTGATCTACCAGTGCGGTGGTATCGACAAGCGAACCATCGAGAAGTTCGAGAAGGTTGGTCTCATTTTCCTCGATCGCGCGCCCTTTTCCTTTCGAAATATCATTCGAATCGCACTCACACGACGACTCGATACGCGCCTGTTACCCCGCTCGAGGTCAAAAATTTTGCGGCTTTGTCGTAATTTTTTTCCCTGGTGGGGCTCATACCCCGCCACTCGAGCGACAGGCGTTTGCCCTCTTCCCACAAACCATTCCCTGGGCGCTCATCATCACGTGTCAACCAGTCACTAACCACCTGTCAATAGGAAGCCGCCGAGCTCGGTAAGGGTTCCTTCAAGTACGCCTGGGTTCTTGACAAGCTCAAAGCCGAGCGTGAGCGTGGTATCACCATTGATATCGCCCTCTGGAAGTTCGAGACTCCTCGCTACTATGTCACCGTCATTGGTATGTTGTCACCACTGCTGTCATCACATTCTCATACTAACATGGCTATCAGACGCTCCCGGTCACCGTGATTTCATCAAGAACATGAT
>SY203 [organism=Fusarium asiaticum] Translation elongation factor-1 alpha gene, partial sequence
GTGAGTACCACCGCATCCCAACCCCGCCGACACTTGGCGGGGTAGTTTCAAATTTCCAATGTGCTGACATACTTTGATAGACCGGTCACTTGATCTACCAGTGCGGTGGTATCGACAAGCGAACCATCGAGAAGTTCGAGAAGGTTGGTCTCATTTTCCTCGATCGCGCGCCCTTTTCCTTTCGAAATATCATTCGAATCGCACTCACACGACGACTCGATACGCGCCTGTTACCCCGCTCGAGGTCAAAAATTTTGCGGCTTTGTCGTAATTTTTTTCCCTGGTGGGGCTCATACCCCGCCACTCGAGCGACAGGCGTTTGCCCTCTTCCCACAAACCATTCCCTGGGCGCTCATCATCACGTGTCAACCAGTCACTAACCACCTGTCAATAGGAAGCCGCCGAGCTCGGTAAGGGTTCCTTCAAGTACGCCTGGGTTCTTGACAAGCTCAAAGCCGAGCGTGAGCGTGGTATCACCATTGATATCGCCCTCTGGAAGTTCGAGACTCCTCGCTACTATGTCACCGTCATTGGTATGTTGTCACCACTGCTGTCATCACATTCTCATACTAACATGGCTATCAGACGCTCCCGGTCACCGTGATTTCATCAAGAACATGAT
>SY14 [organism=Fusarium asiaticum] Translation elongation factor-1 alpha gene, partial sequence
GTGAGTACCACCGCATCCCAACCCCGCCGACACTTGGCGGGGTAGTTTCAAATTTCCAATGTGCTGACATACTTTGATAGACCGGTCACTTGATCTACCAGTGCGGTGGTATCGACAAGCGAACCATCGAGAAGTTCGAGAAGGTTGGTCTCATTTTCCTCGATCGCGCGCCCTTTTCCTTTCGAAATATCATTCGAATCGCACTCACACGACGACTCGATACGCGCCTGTTACCCCGCTCGAGGTCAAAAATTTTGCGGCTTTGTCGTAATTTTTTTCCCTGGTGGGGCTCATACCCCGCCACTCGAGCGACAGGCGTTTGCCCTCTTCCCACAAACCATTCCCTGGGCGCTCATCATCACGTGTCAACCAGTCACTAACCACCTGTCAATAGGAAGCCGCCGAGCTCGGTAAGGGTTCCTTCAAGTACGCCTGGGTTCTTGACAAGCTCAAAGCCGAGCGTGAGCGTGGTATCACCATTGATATCGCCCTCTGGAAGTTCGAGACTCCTCGCTACTATGTCACCGTCATTGGTATGTTGTCACCACTGCTGTCATCACATTCTCATACTAACATGGCTATCAGACGCTCCCGGTCACCGTGATTTCATCAAGAACATGAT
>SY93 [organism=Fusarium asiaticum] Translation elongation factor-1 alpha gene, partial sequence
GTGAGTAGCAcCGCATCCCAACCCCGCCGACACTtGGCGGGGTAGTTTCAAATTTCCAATGTGCTGACATACTTTGATAGACCGGTCACTTGATCTACCAGTGCGGTGGTATCGACAAGCGAACCATCGAGAAGTTCGAGAAGGTTGGTCTCATTTTCCTCGATCGCGCGCCCTTTTCCTTTCGAAATATCATTCGAATCGCACTCACACGACGACTCGATACGCGCCTGTTACCCCGCTCGAGGTCAAAAATTTTGCGGCTTTGTCGTAATTTTTTTCCCTGGTGGGGCTCATACCCCGCCACTCGAGCGACAGGCGTTTGCCCTCTTCCCACAAACCATTCTCTGGGCGCTCATCATCACGTGTCAACCAGTCACTAACCACCTGTCAATAGGAAGCCGCCGAGCTCGGTAAGGGTTCCTTCAAGTACGCCTGGGTTCTTGACAAGCTCAAAGCCGAGCGTGAGCGTGGTATCACCATTGATATCGCCCTCTGGAAGTTCGAGACTCCTCGCTACTATGTCACCGTCATTGGTATGTTGTCACCACTGCTGTCATCACATTCTCATACTAACATGGCTATCAAACGCTCCCGGTCACCGTGATTTCATCAAGAACATGAT
>SY29 [organism=Fusarium asiaticum] Translation elongation factor-1 alpha gene, partial sequence
GTGAGTACCACCGCATCCCAACCCCGCCGACACTTGGCGGGGTAGTTTCAAATTTCCAATGTGCTGACATACTTTGATAGACCGGTCACTTGATCTACCAGTGCGGTGGTATCGACAAGCGAACCATCGAGAAGTTCGAGAAGGTTGGTCTCATTTTCCTCGATCGCGCGCCCTTTTCCTTTCGAAATATCATTCGAATCGCACTCACACGACGACTCGATACGCGCCTGTTACCCCGCTCGAGGTCAAAAATTTTGCGGCTTTGTCGTAATTTTTTTCCCTGGTGGGGCTCATACCCCGCCACTCGAGCGACAGGCGTTTGCCCTCTTCCCACAAACCATTCCCTGGGCGCTCATCATCACGTGTCAACCAGTCACTAACCACCTGTCAATAGGAAGCCGCCGAGCTCGGTAAGGGTTCCTTCAAGTACGCCTGGGTTCTTGACAAGCTCAAAGCCGAGCGTGAGCGTGGTATCACCATTGATATCGCCCTCTGGAAGTTCGAGACTCCTCGCTACTATGTCACCGTCATTGGTATGTTGTCACCACTGCTGTCATCACATTCTCATACTAACATGGCTATCAGACGCTCCCGGTCACCGTGATTTCATCAAGAACATGAT
>SY34 [organism=Fusarium asiaticum] Translation elongation factor-1 alpha gene, partial sequence
GTGAGTACCACCGCATCCCAACCCCGCCGACACTTGGCGGGGTAGTTTCAAATTTCCAATGTGCTGACATACTTTGATAGACCGGTCACTTGATCTACCAGTGCGGTGGTATCGACAAGCGAACCATCGAGAAGTTCGAGAAGGTTGGTCTCATTTTCCTCGATCGCGCGCCCTTTTCCTTTCGAAATATCATTCGAATCGCACTCACACGACGACTCGATACGCGCCTGTTACCCCGCTCGAGGTCAAAAATTTTGCGGCTTTGTCGTAATTTTTTTCCCTGGTGGGGCTCATACCCCGCCACTCGAGCGACAGGCGTTTGCCCTCTTCCCACAAACCATTCCCTGGGCGCTCATCATCACGTGTCAACCAGTCACTAACCACCTGTCAATAGGAAGCCGCCGAGCTCGGTAAGGGTTCCTTCAAGTACGCCTGGGTTCTTGACAAGCTCAAAGCCGAGCGTGAGCGTGGTATCACCATTGATATCGCCCTCTGGAAGTTCGAGACTCCTCGCTACTATGTCACCGTCATTGGTATGTTGTCACCACTGCTGTCATCACATTCTCATACTAACATGGCTATCAGACGCTCCCGGTCACCGTGATTTCATCAAGAACATGAT
>SY102 [organism=Fusarium asiaticum] Translation elongation factor-1 alpha gene, partial sequence
GTGAGTACCACCGCATCCCAACCCCGCCGACACTTGGCGGGGTAGTTTCAAATTTCCAATGTGCTGACATACTTTGATAGACCGGTCACTTGATCTACCAGTGCGGTGGTATCGACAAGCGAACCATCGAGAAGTTCGAGAAGGTTGGTCTCATTTTCCTCGATCGCGCGCCCTTTTCCTTTCGAAATATCATTCGAATCGCACTCACACGACGACTCGATACGCGCCTGTTACCCCGCTCGAGGTCAAAAATTTTGCGGCTTTGTCGTAATTTTTTTTTCCTAGTGGGGCTCATACCCCGCCACTCGAGCGACAGGCGTTTGCCCTCTTCACACAAACCATTCCCTGGGCGCTCATCATCACGTGTCAACCAGTCACTAACCACCTGTCAATAGGAAGCCGCCGAGCTCGGTAAGGGTTCCTTCAAGTACGCCTGGGTTCTTGACAAGCTCAAAGCCGAGCGTGAGCGTGGTATCACCATTGATATCGCCCTCTGGAAGTTCGAGACTCCTCGCTACTATGTCACCGTCATTGGTATGTTGTCACCACTGCTGTCATCACATTCTCATACTAACATGGCTATCAGACGCTCCCGGTCACCGTGATTTCATCAAGAACATGAT
>SY84 [organism=Fusarium asiaticum] Translation elongation factor-1 alpha gene, partial sequence
GTGAGTACCACCGCATCCCAACCCCGCCGACACTTGGCGGGGTAGTTTCAAATTTCCAATGTGCTGACATACTTTGATAGACCGGTCACTTGATCTACCAGTGCGGTGGTATCGACAAGCGAACCATCGAGAAGTTCGAGAAGGTTGGTCTCATTTTCCTCGATCGCGCGCCCTTTTCCTTTCGAAATATCATTCGAATCGCACTCACACGACGACTCGATACGCGCCTGTTACCCCGCTCGAGGTCAAAAATTTTGCGGCTTTGTCGTAATTTTTTTCCCTGGTGGGGCTCATACCCCGCCACTCGAGCGACAGGCGTTTGCCCTCTTCCCACAAACCATTCCCTGGGCGCTCATCATCACGTGTCAACCAGTCACTAACCACCTGTCAATAGGAAGCCGCCGAGCTCGGTAAGGGTTCCTTCAAGTACGCCTGGGTTCTTGACAAGCTCAAAGCCGAGCGTGAGCGTGGTATCACCATTGATATCGCCCTCTGGAAGTTCGAGACTCCTCGCTACTATGTCACCGTCATTGGTATGTTGTCACCACTGCTGTCATCACATTCTCATACTAACATGGCTATCAGACGCTCCCGGTCACCGTGATTTCATCAAGAACATGAT
>SY108 [organism=Fusarium asiaticum] Translation elongation factor-1 alpha gene, partial sequence
GTGAGTACCACCGCATCCCAACCCCGCCGACACTTGGCGGGGTAGTTTCAAATTTCCAATGTGCTGACATACTTTGATAGACCGGTCACTTGATCTACCAGTGCGGTGGTATCGACAAGCGAACCATCGAGAAGTTCGAGAAGGTTGGTCTCATTTTCCTCGATCGCGCGCCCTTTTCCTTTCGAAATATCATTCGAATCGCACTCACACGACGACTCGATACGCGCCTGTTACCCCGCTCGAGGTCAAAAATTTTGCGGCTTTGTCGTAATTTTTTTCCCTGGTGGGGCTCATACCCCGCCACTCGAGCGACAGGCGTTTGCCCTCTTCCCACAAACCATTCCCTGGGCGCTCATCATCACGTGTCAACCAGTCACTAACCACCTGTCAATAGGAAGCCGCCGAGCTCGGTAAGGGTTCCTTCAAGTACGCCTGGGTTCTTGACAAGCTCAAAGCCGAGCGTGAGCGTGGTATCACCATTGATATCGCCCTCTGGAAGTTCGAGACTCCTCGCTACTATGTCACCGTCATTGGTATGTTGTCACCACTGCTGTCATCACATTCTCATACTAACATGGCTATCAGACGCTCCCGGTCACCGTGATTTCATCAAGAACATGAT
>SY114 [organism=Fusarium asiaticum] Translation elongation factor-1 alpha gene, partial sequence
GTGAGTACCACCGCATCCCAACCCCGCCGACACTTGGCGGAGTAGTTTCAAATTTCCAATGTGCTGACATACTTTGATAGACCGGTCACTTGATCTACCAGTGCGGTGGTATCGACAAGCGAACCATCGAGAAGTTCGAGAAGGTTGGTCTCATTTTCCTCGATCGCGCGCCCTTTTCCTTTCGAAATATCATTCGAATCGCACTCACACGACGACTCGATACGCGCCTGTTACCCCGCTCGAGGTCAAAAATTTTGCGGCTTTGTCGTAATTTTTTTCCCTGGTGGGGCTCATACCCCGCCACTCGAGCGACAGGCGTTTGCCCTCTTCCCACAAACCATTCCCTGGGCGCTCATCATCACGTGTCAACCAGTCACTAACCACCTGTCAATAGGAAGCCGCCGAGCTCGGTAAGGGTTCCTTCAAGTACGCCTGGGTTCTTGACAAGCTCAAAGCCGAGCGTGAGCGTGGTATCACCATTGATATCGCCCTCTGGAAGTTCGAGACTCCTCGCTACTATGTCACCGTCATTGGTATGTTGTCACCACTGCTGTCATCACATTCTCATACTAACATGGCTATCAGACGCTCCCGGTCACCGTGATTTCATCAAGAACATGAT
>SY126 [organism=Fusarium asiaticum] Translation elongation factor-1 alpha gene, partial sequence
GTGAGTACCACCGCATCCCAACCCCGCCGACACTTGGCGGGGTAGTTTCAAATTTCCAATGTGCTGACATACTTTGATAGACCGGTCACTTGATCTACCAGTGCGGTGGTATCGACAAGCGAACCATCGAGAAGTTCGAGAAGGTTGGTCTCATTTTCCTCGATCGCGCGCCCTTTTCCTTTCGAAATATCATTCGAATCGCACTCACACGACGACTCGATACGCGCCTGTTACCCCGCTCGAGGTCAAAAATTTTGCGGCTTTGTCGTAATTTTTTTCCCTGGTGGGGCTCATACCCCGCCACTCGAGCGACAGGCGTTTGCCCTCTTCCCACAAACCATTCCCTGGGCGCTCATCATCACGTGTCAACCAGTCACTAACCACCTGTCAATAGGAAGCCGCCGAGCTCGGTAAGGGTTCCTTCAAGTACGCCTGGGTTCTTGACAAGCTCAAAGCCGAGCGTGAGCGTGGTATCACCATTGATATCGCCCTCTGGAAGTTCGAGACTCCTCGCTACTATGTCACCGTCATTGGTATGTTGTCACCACTGCTGTCATCACATTCTCATACTAACATGGCTATCAGACGCTCCCGGTCACCGTGATTTCATCAAGAACATGAT
>SY129 [organism=Fusarium asiaticum] Translation elongation factor-1 alpha gene, partial sequence
GTGAGTACCACCGCATCCCAACCCCGCCGACACTTGGCGGGGTAGTTTCAAATTTCCAATGTGCTGACATACTTTGATAGACCGGTCACTTGATCTACCAGTGCGGTGGTATCGACAAGCGAACCATCGAGAAGTTCGAGAAGGTTGGTCTCATTTTCCTCGATCGCGCGCCCTTTTCCTTTCGAAATATCATTCGAATCGCACTCACACGACGACTCGATACGCGCCTGTTACCCCGCTCGAGGTCAAAAATTTTGCGGCTTTGTCGTAATTTTTTTCCCTGGTGGGGCTCATACCCCGCCACTCGAGCGACAGGCGTTTGCCCTCTTCCCACAAACCATTCCCTGGGCGCTCATCATCACGTGTCAACCAGTCACTAACCACCTGTCAATAGGAAGCCGCCGAGCTCGGTAAGGGTTCCTTCAAGTACGCCTGGGTTCTTGACAAGCTCAAAGCCGAGCGTGAGCGTGGTATCACCATTGATATCGCCCTCTGGAAGTTCGAGACTCCTCGCTACTATGTCACCGTCATTGGTATGTTGTCACCACTGCTGTCATCACATTCTCATACTAACATGGCTATCAGACGCTCCCGGTCACCGTGATTTCATCAAGAACATGAT
>SY207 [organism=Fusarium asiaticum] Translation elongation factor-1 alpha gene, partial sequence
GTGAGTACCACCGCATCCCAACCCCGCCGACACTTGGCGGGGTAGTTTCAAATTTCCAATGTGCTGACATACTTTGATAGACCGGTCACTTGATCTACCAGTGCGGTGGTATCGACAAGCGAACCATCGAGAAGTTCGAGAAGGTTGGTCTCATTTTCCTCGATCGCGCGCCCTTTTCCTTTCGAAATATCATTCGAATCGCACTCACACGACGACTCGATACGCGCCTGTTACCCCGCTCGAGGTCAAAAATTTTGCGGCTTTGTCGTAATTTTTTTCCCTGGTGGGGCTCATACCCCGCCACTCGAGCGACAGGCGTTTGCCCTCTTCCCACAAACCATTCCCTGGGCGCTCATCATCACGTGTCAACCAGTCACTAACCACCTGTCAATAGGAAGCCGCCGAGCTCGGTAAGGGTTCCTTCAAGTACGCCTGGGTTCTTGACAAGCTCAAAGCCGAGCGTGAGCGTGGTATCACCATTGATATCGCCCTCTGGAAGTTCGAGACTCCTCGCTACTATGTCACCGTCATTGGTATGTTGTCACCACTGCTGTCATCACATTCTCATACTAACATGGCTATCAGACGCTCCCGGTCACCGTGATTTCATCAAGAACATGAT
>SY135 [organism=Fusarium asiaticum] Translation elongation factor-1 alpha gene, partial sequence
GTGAGTACCACCGCATCCCAACCCCGCCGACACTTGGCGGGGTAGTTTCAAATTTCCAATGTGCTGACATACTTTGATAGACCGGTCACTTGATCTACCAGTGCGGTGGTATCGACAAGCGAACCATCGAGAAGTTCGAGAAGGTTGGTCTCATTTTCCTCGATCGCGCGCCCTTTTCCTTTCGAAATATCATTCGAATCGCACTCACACGACGACTCGATACGCGCCTGTTACCCCGCTCGAGGTCAAAAATTTTGCGGCTTTGTCGTAATTTTTTTCCCTGGTGGGGCTCATACCCCGCCACTCGAGCGACAGGCGTTTGCCCTCTTCCCACAAACCATTCCCTGGGCGCTCATCATCACGTGTCAACCAGTCACTAACCACCTGTCAATAGGAAGCCGCCGAGCTCGGTAAGGGTTCCTTCAAGTACGCCTGGGTTCTTGACAAGCTCAAAGCCGAGCGTGAGCGTGGTATCACCATTGATATCGCCCTCTGGAAGTTCGAGACTCCTCGCTACTATGTCACCGTCATTGGTATGTTGTCACCACTGCTGTCATCACATTCTCATACTAACATGGCTATCAGACGCTCCCGGTCACCGTGATTTCATCAAGAACATGAT
>SY137 [organism=Fusarium asiaticum] Translation elongation factor-1 alpha gene, partial sequence
GTGAGTACCACCGCATCCCAACCCCGCCGACACTTGGCGGGGTAGTTTCAAATTTCCAATGTGCTGACATACTTTGATAGACCGGTCACTTGATCTACCAGTGCGGTGGTATCGACAAGCGAACCATCGAGAAGTTCGAGAAGGTTGGTCTCATTTTCCTCGATCGCGCGCCCTTTTCCTTTCGAAATATCATTCGAATCGCACTCACACGACGACTCGATACGCGCCTGTTACCCCGCTCGAGGTCAAAAATTTTGCGGCTTTGTCGTAATTTTTTTTCCTAGTGGGGCTCATACCCCGCCACTCGAGCGACAGGCGTTTGCCCTCTTCACACAAACCATTCCCTGGGCGCTCATCATCACGTGTCAACCAGTCACTAACCACCTGTCAATAGGAAGCCGCCGAGCTCGGTAAGGGTTCCTTCAAGTACGCCTGGGTTCTTGACAAGCTCAAAGCCGAGCGTGAGCGTGGTATCACCATTGATATCGCCCTCTGGAAGTTCGAGACTCCTCGCTACTATGTCACCGTCATTGGTATGTTGTCACCACTGCTGTCATCACATTCTCATACTAACATGGCTATCAGACGCTCCCGGTCACCGTGATTTCATCAAGAACATGAT
>SY138 [organism=Fusarium asiaticum] Translation elongation factor-1 alpha gene, partial sequence
GTGAGTACCACCGCATCCCAACCCCGCCGACACTTGGCGGGGTAGTTTCAAATTTCCAATGTGCTGACATACTTTGATAGACCGGTCACTTGATCTACCAGTGCGGTGGTATCGACAAGCGAACCATCGAGAAGTTCGAGAAGGTTGGTCTCATTTTCCTCGATCGCGCGCCCTTTTCCTTTCGAAATATCATTCGAATCGCACTCACACGACGACTCGATACGCGCCTGTTACCCCGCTCGAGGTCAAAAATTTTGCGGCTTTGTCGTAATTTTTTTCCCTGGTGGGGCTCATACCCCGCCACTCGAGCGACAGGCGTTTGCCCTCTTCCCACAAACCATTCTCTGGGCGCTCATCATCACGTGTCAACCAGTCACTAACCACCTGTCAATAGGAAGCCGCCGAGCTCGGTAAGGGTTCCTTCAAGTACGCCTGGGTTCTTGACAAGCTCAAAGCCGAGCGTGAGCGTGGTATCACCATTGATATCGCCCTCTGGAAGTTCGAGACTCCTCGCTACTATGTCACCGTCATTGGTATGTTGTCACCACTGCTGTCATCACATTCTCATACTAACATGGCTATCAGACGCTCCCGGTCACCGTGATTTCATCAAGAACATGAT
>SY206 [organism=Fusarium asiaticum] Translation elongation factor-1 alpha gene, partial sequence
GTGAGTACCACCGCATCCCAACCCCGCCGACACTTGGCGGGGTAGTTTCAAATTTCCAATGTGCTGACATACTTTGATAGACCGGTCACTTGATCTACCAGTGCGGTGGTATCGACAAGCGAACCATCGAGAAGTTCGAGAAGGTTGGTCTCATTTTCCTCGATCGCGCGCCCTTTTCCTTTCGAAATATCATTCGAATCGCACTCACACGACGACTCGATACGCGCCTGTTACCCCGCTCGAGGTCAAAAATTTTGCGGCTTTGTCGTAATTTTTTTCCCTGGTGGGGCTCATACCCCGCCACTCGAGCGACAGGCGTTTGCCCTCTTCCCACAAACCATTCCCTGGGCGCTCATCATCACGTGTCAACCAGTCACTAACCACCTGTCAATAGGAAGCCGCCGAGCTCGGTAAGGGTTCCTTCAAGTACGCCTGGGTTCTTGACAAGCTCAAAGCCGAGCGTGAGCGTGGTATCACCATTGATATCGCCCTCTGGAAGTTCGAGACTCCTCGCTACTATGTCACCGTCATTGGTATGTTGTCACCACTGCTGTCATCACATTCTCATACTAACATGGCTATCAGACGCTCCCGGTCACCGTGATTTCATCAAGAACATGAT
>SY152 [organism=Fusarium asiaticum] Translation elongation factor-1 alpha gene, partial sequence
GTGAGTACCACCGCATCCCAACCCCGCCGACACTTGGCGGGGTAGTTTCAAATTTCCAATGTGCTGACATACTTTGATAGACCGGTCACTTGATCTACCAGTGCGGTGGTATCGACAAGCGAACCATCGAGAAGTTCGAGAAGGTTGGTCTCATTTTCCTCGATCGCGCGCCCTTTTCCTTTCGAAATATCATTCGAATCGCACTCACACGACGACTCGATACGCGCCTGTTACCCCGCTCGAGGTCAAAAATTTTGCGGCTTTGTCGTAATTTTTTTTCCTAGTGGGGCTCATACCCCGCCACTCGAGCGACAGGCGTTTGCCCTCTTCACACAAACCATTCCCTGGGCGCTCATCATCACGTGTCAACCAGTCACTAACCACCTGTCAATAGGAAGCCGCCGAGCTCGGTAAGGGTTCCTTCAAGTACGCCTGGGTTCTTGACAAGCTCAAAGCCGAGCGTGAGCGTGGTATCACCATTGATATCGCCCTCTGGAAGTTCGAGACTCCTCGCTACTATGTCACCGTCATTGGTATGTTGTCACCACTGCTGTCATCACATTCTCATACTAACATGGCTATCAGACGCTCCCGGTCACCGTGATTTCATCAAGAACATGAT
>SY157 [organism=Fusarium asiaticum] Translation elongation factor-1 alpha gene, partial sequence
GTGAGTACCACCGCATCCCAACCCCGCCGACACTTGGCGGGGTAGTTTCAAATTTCCAATGTGCTGACATACTTTGATAGACCGGTCACTTGATCTACCAGTGCGGTGGTATCGACAAGCGAACCATCGAGAAGTTCGAGAAGGTTGGTCTCATTTTCCTCGATCGCGCGCCCTTTTCCTTTCGAAATATCATTCGAATCGCACTCACACGACGACTCGATACGCGCCTGTTACCCCGCTCGAGGTCAAAAATTTTGCGGCTTTGTCGTAATTTTTTTCCCTGGTGGGGCTCATACCCCGCCACTCGAGCGACAGGCGTTTGCCCTCTTCCCACAAACCATTCCCTGGGCGCTCATCATCACGTGTCAACCAGTCACTAACCACCTGTCAATAGGAAGCCGCCGAGCTCGGTAAGGGTTCCTTCAAGTACGCCTGGGTTCTTGACAAGCTCAAAGCCGAGCGTGAGCGTGGTATCACCATTGATATCGCCCTCTGGAAGTTCGAGACTCCTCGCTACTATGTCACCGTCATTGGTATGTTGTCACCACTGCTGTCATCACATTCTCATACTAACATGGCTATCAGACGCTCCCGGTCACCGTGATTTCATCAAGAACATGAT
>SY208 [organism=Fusarium asiaticum] Translation elongation factor-1 alpha gene, partial sequence
GTGAGTACCACCGCATCCCAACCCCGCCGACACTTGGCGGGGTAGTTTCAAATTTCCAATGTGCTGACATACTTTGATAGACCGGTCACTTGATCTACCAGTGCGGTGGTATCGACAAGCGAACCATCGAGAAGTTCGAGAAGGTTGGTCTCATTTTCCTCGATCGCGCGCCCTTTTCCTTTCGAAATATCATTcGAATCGCACTCACACGACGACTCGATACGCGCCTGTTACCCCGCTCGAGGTCAAAAATTTTGCGGCTTTGTCGTAATTTTTTTTCCTAGTGGGGCTCATACCCCGCCACTCGAGCGACAGGCGTTTGCCCTCTTCACACAAACCATTCCCTGGGCGCTCATCATCACGTGTCAACCAGTCACTAACCACCTGTCAATAGGAAGCCGCCGAGCTCGGTAAGGGTTCCTTCAAGTACGCCTGGGTTCTTGACAAGCTCAAAGCCGAGCGTGAGCGTGGTATCACCATTGATATCGCCCTCTGGAAGTTCGAGACTCCTCGCTACTATGTCACCGTCATTGGTATGTTGTCACCACTGCTGTCATCACATTCTCATACTAACATGGCTATCAGACGCTCCCGGTCACCGTGATTTCATCAAGAACATGAT
>SY215 [organism=Fusarium asiaticum] Translation elongation factor-1 alpha gene, partial sequence
GTGAGTACCACCGCATCCCAACCCCGCCGACACTTGGCGGGGTAGTTTCAAATTTCCAATGTGCTGACATACTTTGATAGACCGGTCACTTGATCTACCAGTGCGGTGGTATCGACAAGCGAACCATCGAGAAGTTCGAGAAGGTTGGTCTCATTTTCCTCGATCGCGCGCCCTTTTCCTTTCGAAATATCATTCGAATCGCACTCACACGACGACTCGATACGCGCCTGTTACCCCGCTCGAGGTCAAAAATTTTGCGGCTTTGTCGTAATTTTTTTCCCTGGTGGGGCTCATACCCCGCCACTCGAGCGACAGGCGTTTGCCCTCTTCCCACAAACCATTCCCTGGGCGCTCATCATCACGTGTCAACCAGTCACTAACCACCTGTCAATAGGAAGCCGCCGAGCTCGGTAAGGGTTCCTTCAAGTACGCCTGGGTTCTTGACAAGCTCAAAGCCGAGCGTGAGCGTGGTATCACCATTGATATCGCCCTCTGGAAGTTCGAGACTCCTCGCTACTATGTCACCGTCATTGGTATGTTGTCACCACTGCTGTCATCACATTCTCATACTAACATGGCTATCAGACGCTCCCGGTCACCGTGATTTCATCAAGAACATGAT
>SY92 [organism=Fusarium asiaticum] Translation elongation factor-1 alpha gene, partial sequence
GTGAGTACCACCGCATCCCAACCCCGCCGACACTTGGCGGGGTAGTTTCAAATTTCCAATGTGCTGACATACTTTGATAGACCGGTCACTTGATCTACCAGTGCGGTGGTATCGACAAGCGAACCATCGAGAAGTTCGAGAAGGTTGGTCTCATTTTCCTCGATCGCGCGCCCTTTTCCTTTCGAAATATCATTCGAATCGCACTCACACGACGACTCGATACGCGCCTGTTACCCCGCTCGAGGTCAAAAATTTTGCGGCTTTGTCGTAATTTTTTTCCCTGGTGGGGCTCATACCCCGCCACTCGAGCGACAGGCGTTTGCCCTCTTCCCACAAACCATTCCCTGGGCGCTCATCATCACGTGTCAACCAGTCACTAACCACCTGTCAATAGGAAGCCGCCGAGCTCGGTAAGGGTTCCTTCAAGTACGCCTGGGTTCTTGACAAGCTCAAAGCCGAGCGTGAGCGTGGTATCACCATTGATATCGCCCTCTGGAAGTTCGAGACTCCTCGCTACTATGTCACCGTCATTGGTATGTTGTCACCACTGCTGTCATCACATTCTCATACTAACATGGCTATCAGACGCTCCCGGTCACCGTGATTTCATCAAGAACATGAT
>SY179 [organism=Fusarium asiaticum] Translation elongation factor-1 alpha gene, partial sequence
GTGAGTACCACCGCATCCCAACCCCGCCGACACTTGGCGGGGTAGTTTCAAATTTCCAATGTGCTGACATACTTTGATAGACCGGTCACTTGATCTACCAGTGCGGTGGTATCGACAAGCGAACCATCGAGAAGTTCGAGAAGGTTGGTCTCATTTTCCTCGATCGCGCGCTCTTTTCCTTTCGAAATATCATTCGAATCGCACTCACACGACGACTCGATACGCGCCTGTTACCCCGCTCGAGGTCAAAAATTTTGCGGCTTTGTCGTAATTTTTTTCCCTGGTGGGGCTCATACCCCGCCACTCGAGCGACAGGCGTTTGCCCTCTTCCCACAAACCATTCCCTGGGCGCTCATCATCACGTGTCAACCAGTCACTAACCACCTGTCAATAGGAAGCCGCCGAGCTCGGTAAGGGTTCCTTCAAGTACGCCTGGGTTCTTGACAAGCTCAAAGCCGAGCGTGAGCGTGGTATCACCATTGATATCGCCCTCTGGAAGTTCGAGACTCCTCGCTACTATGTCACCGTCATTGGTATGTTGTCACCACTGCTGTCATCACATTCTCATACTAACATGGCTATCAGACGCTCCCGGTCACCGTGATTTCATCAAGAACATGAT
>SY184 [organism=Fusarium asiaticum] Translation elongation factor-1 alpha gene, partial sequence
GTGAGTACCACCGCATCCCAACCCCGCCGACACTTGGCGGGGTAGTTTCAAATTTCCAATGTGCTGACATACTTTGATAGACCGGTCACTTGATCTACCAGTGCGGTGGTATCGACAAGCGAACCATCGAGAAGTTCGAGAAGGTTGGTCTCATTTTCCTCGATCGCGCGCCCTTTTCCTTTCGAAATATCATTCGAATCGCACTCACACGACGACTCGATACGCGCCTGTTACCCCGCTCGAGGTCAAAAATTTTGCGGCTTTGTCGTAATTTTTTTCCCTGGTGGGGCTCATACCCCGCCACTCGAGCGACAGGCGTTTGCCCTCTTCCCACAAACCATTCCCTGGGCGCTCATCATCACGTGTCAACCAGTCACTAACCACCTGTCAATAGGAAGCCGCCGAGCTCGGTAAGGGTTCCTTCAAGTACGCCTGGGTTCTTGACAAGCTCAAAGCCGAGCGTGAGCGTGGTATCACCATTGATATCGCCCTCTGGAAGTTCGAGACTCCTCGCTACTATGTCACCGTCATTGGTATGTTGTCACCACTGCTGTCATCACATTCTCATACTAACATGGCTATCAGACGCTCCCGGTCACCGTGATTTCATCAAGAACATGAT
>SY188 [organism=Fusarium asiaticum] Translation elongation factor-1 alpha gene, partial sequence
GTGAGTACCACCGCATCCCAACCCCGCCGACACTTGGCGGGGTAGTTTCAAATTTCCAATGTGCTGACATACTTTGATAGACCGGTCACTTGATCTACCAGTGCGGTGGTATCGACAAGCGAACCATCGAGAAGTTCGAGAAGGTTGGTCTCATTTTCCTCGATCGCGCGCCCTTTTCCTTTCGAAATATCATTCGAATCGCACTCACACGACGACTCGATACGCGCCTGTTACCCCGCTCGAGGTCAAAAATTTTGCGGCTTTGTCGTAATTTTTTTTCCTGGTGGGGCTCATACCCCGCCACTCGAGCGACAGGCGTTTGCCCTCTTCCCACAAACCATTCCCTGGGCGCTCATCATCACGTGTCAACCAGTCACTAACCACCTGTCAATAGGAAGCCGCCGAGCTCGGTAAGGGCTCCTTCAAGTACGCCTGGGTTCTTGACAAGCTCAAAGCCGAGCGTGAGCGTGGTATCACCATTGATATCGCCCTCTGGAAGTTCGAGACTCCTCGCTACTATGTCACCGTCATTGGTATGTTGTCACCACTGCTGTCATCACATTCTCATACTAACATGGCTATCAGACGCTCCCGGTCACCGTGATTTCATCAAGAACATGAT
>SY187 [organism=Fusarium graminearum] Translation elongation factor-1 alpha gene, partial sequence
GTGAGTACCACCGCATCCCAACCCCGCCGACACTTGGCGGGGTAGTTTCAAATTTCCAATGTGCTGACATACTTTGATAGACCGGTCACTTGATCTACCAGTGCGGTGGTATCGACAAGCGAACCATCGAGAAGTTCGAGAAGGTTGGTCTCATTTTCCTCGATCGCGCGCCCTTTTCCTTTCGAAATATCATTCGAATCGCACTCACACGACGACTCGATACGCGCCTGTTACCCCGCTCGAGGTCAAAAATTTTGCGGCTTTGTCGTAATTTTTTTCCCTGGTGGGGCTCATACCCCGCCACTCGAGCGACAGGCGTTTGCCCTCTTCCCACAAACCATTCCCTGGGCGCTCATCATCACGTGTCAACCAGTCACTAACCACCTGTCAATAGGAAGCCGCCGAGCTCGGTAAGGGTTCCTTCAAGTACGCCTGGGTTCTTGACAAGCTCAAAGCCGAGCGTGAGCGTGGTATCACCATTGATATCGCCCTCTGGAAGTTCGAGACTCCTCGCTACTATGTCACCGTCATTGGTATGTTGTCACCACTGCTGTCATCACATTCTCATACTAACATGGCTATCAGACGCTCCCGGTCACCGTGATTTCATCAAGAACATGAT
>SY192 [organism=Fusarium asiaticum] Translation elongation factor-1 alpha gene, partial sequence
GTGAGTACCACCGCATCCCAACCCCGCCGACACTTGGCGGGGTAGTTTCAAATTTCCAATGTGCTGACATACTTTGATAGACCGGTCACTTGATCTACCAGTGCGGTGGTATCGACAAGCGAACCATCGAGAAGTTCGAGAAGGTTGGTCTCATTTTCCTCGATCGCGCGCCCTTTTCCTTTCGAAATATCATTCGAATCGCACTCACACGACGACTCGATACGCGCCTGTTACCCCGCTCGAGGTCAAAAATTTTGCGGCTTTGTCGTAATTTTTTTCCCTGGTGGGGCTCATACCCCGCCACTCGAGCGACAGGCGTTTGCCCTCTTCCCACAAACCATTCCCTGGGCGCTCATCATCACGTGTCAACCAGTCACTAACCACCTGTCAATAGGAAGCCGCCGAGCTCGGTAAGGGTTCCTTCAAGTACGCCTGGGTTCTTGACAAGCTCAAAGCCGAGCGTGAGCGTGGTATCACCATTGATATCGCCCTCTGGAAGTTCGAGACTCCTCGCTACTATGTCACCGTCATTGGTATGTTGTCACCACTGCTGTCATCACATTCTCATACTAACATGGCTATCAGACGCTCCCGGTCACCGTGATTTCATCAAGAACATGAT
>SY199 [organism=Fusarium asiaticum] Translation elongation factor-1 alpha gene, partial sequence
GTGAGTACCACCGCATCCCAACCCCGCCGACACTTGGCGGGGTAGTTTCAAATTTCCAATGTGCTGACATACTTTGATAGACCGGTCACTTGATCTACCAGTGCGGTGGTATCGACAAGCGAACCATCGAGAAGTTCGAGAAGGTTGGTCTCATTTTCCTCGATCGCGCGCCCTTTTCCTTTCGAAATATCATTCGAATCGCACTCACACGACGACTCGATACGCGCCTGTTACCCCGCTCGAGGTCAAAAATTTTGCGGCTTTGTCGTAATTTTTTTTTCCTAGTGGGGCTCATACCCCGCCACTCGAGCGACAGGCGTTTGCCCTCTTCACACAAACCATTCCCTGGGCGCTCATCATCACGTGTCAACCAGTCACTAACCACCTGTCAATAGGAAGCCGCCGAGCTCGGTAAGGGTTCCTTCAAGTACGCCTGGGTTCTTGACAAGCTCAAAGCCGAGCGTGAGCGTGGTATCACCATTGATATCGCCCTCTGGAAGTTCGAGACTCCTCGCTACTATGTCACCGTCATTGGTATGTTGTCACCACTGCTGTCATCACATTCTCATACTAACATGGCTATCAGACGCTCCCGGTCACCGTGATTTCATCAAGAACATGAT
>SY63 [organism=Fusarium asiaticum] Translation elongation factor-1 alpha gene, partial sequence
GTGAGTACCACCGCATCCCAACCCCGCCGACACTTGGCGGGGTAGTTTCAAATTTCCAATGTGCTGACATACTTTGATAGACCGGTCACTTGATCTACCAGTGCGGTGGTATCGACAAGCGAACCATCGAGAAGTTCGAGAAGGTTGGTCTCATTTTCCTCGATCGCGCGCCCTTTTCCTTTCGAAATATCATTCGAATCGCACTCACACGACGACTCGATACGCGCCTGTTACCCCGCTCGAGGTCAAAAATTTTGCGGCTTTGTCGTAATTTTTTTCCCTGGTGGGGCTCATACCCCGCCACTCGAGCGACAGGCGTTTGCCCTCTTCCCACAAACCATTCCCTGGGCGCTCATCATCACGTGTCAACCAGTCACTAACCACCTGTCAATAGGAAGCCGCCGAGCTCGGTAAGGGTTCCTTCAAGTACGCCTGGGTTCTTGACAAGCTCAAAGCCGAGCGTGAGCGTGGTATCACCATTGATATCGCCCTCTGGAAGTTCGAGACTCCTCGCTACTATGTCACCGTCATTGGTATGTTGTCACCACTGCTGTCATCACATTCTCATACTAACATGGCTATCAGACGCTCCCGGTCACCGTGATTTCATCAAGAACATGAT
>SY88 [organism=Fusarium asiaticum] Translation elongation factor-1 alpha gene, partial sequence
GTGAGTACCACCGCATCCCAACCCCGCCGACACTTGGCGGGGTAGTTTCAAATTTCCAATGTGCTGACATACTTTGATAGACCGGTCACTTGATCTACCAGTGCGGTGGTATCGACAAGCGAACCATCGAGAAGTTCGAGAAGGTTGGTCTCATTTTCCTCGATCGCGCGCCCTTTTCCTTTCGAAATATCATTCGAATCGCACTCACACGACGACTCGATACGCGCCTGTTACCCCGCTCGAGGTCAAAAATTTTGCGGCTTTGTCGTAATTTTTTTCCCTGGTGGGGCTCATACCCCGCCACTCGAGCGACAGGCGTTTGCCCTCTTCCCACAAACCATTCCCTGGGCGCTCATCATCACGTGTCAACCAGTCACTAACCACCTGTCAATAGGAAGCCGCCGAGCTCGGTAAGGGTTCCTTCAAGTACGCCTGGGTTCTTGACAAGCTCAAAGCCGAGCGTGAGCGTGGTATCACCATTGATATCGCCCTCTGGAAGTTCGAGACTCCTCGCTACTATGTCACCGTCATTGGTATGTTGTCACCACTGCTGTCATCACATTCTCATACTAACATGGCTATCAGACGCTCCCGGTCACCGTGATTTCATCAAGAACATGAT
>SY162 [organism=Fusarium asiaticum] Translation elongation factor-1 alpha gene, partial sequence
GTGAGTACCACCGCATCCCAACCCCGCCGACACTTGGCGGGGTAGTTTCAAATTTCCAATGTGCTGACATACTTTGATAGACCGGTCACTTGATCTACCAGTGCGGTGGTATCGACAAGCGAACCATCGAGAAGTTCGAGAAGGTTGGTCTCATTTTCCTCGATCGCGCGCCCTTTTCCTTTCGAAATATCATTCGAATCGCACTCACACGACGACTCGATACGCGCCTGTTACCCCGCTCGAGGTCAAAAATTTTGCGGCTTTGTCGTAATTTTTTTCCCTGGTGGGGCTCATACCCCGCCACTCGAGCGACAGGCGTTTGCCCTCTTCCCACAAACCATTCCCTGGGCGCTCATCATCACGTGTCAACCAGTCACTAACCACCTGTCAATAGGAAGCCGCCGAGCTCGGTAAGGGTTCCTTCAAGTACGCCTGGGTTCTTGACAAGCTCAAAGCCGAGCGTGAGCGTGGTATCACCATTGATATCGCCCTCTGGAAGTTCGAGACTCCTCGCTACTATGTCACCGTCATTGGTATGTTGTCACCACTGCTGTCATCACATTCTCATACTAACATGGCTATCAGACGCTCCCGGTCACCGTGATTTCATCAAGAACATGAT
>SY68 [organism=Fusarium asiaticum] Translation elongation factor-1 alpha gene, partial sequence
GTGAGTACCACCGCATCCCAACCCCGCCGACACTTGGCGGGGTAGTTTCAAATTTCCAATGTGCTGACATACTTTGATAGACCGGTCACTTGATCTACCAGTGCGGTGGTATCGACAAGCGAACCATCGAGAAGTTCGAGAAGGTTGGTCTCATTTTCCTCGATCGCGCGCCCTTTTCCTTTCGAAATATCATTCGAATCGCACTCACACGACGACTCGATACGCGCCTGTTACCCCGCTCGAGGTCAAAAATTTTGCGGCTTTGTCGTAATTTTTTTTTCCTAGTGGGGCTCATACCCCGCCACTCGAGCGACAGGCGTTTGCCCTCTTCACACAAACCATTCCCTGGGCGCTCATCATCACGTGTCAACCAGTCACTAACCACCTGTCAATAGGAAGCCGCCGAGCTCGGTAAGGGTTCCTTCAAGTACGCCTGGGTTCTTGACAAGCTCAAAGCCGAGCGTGAGCGTGGTATCACCATTGATATCGCCCTCTGGAAGTTCGAGACTCCTCGCTACTATGTCACCGTCATTGGTATGTTGTCACCACTGCTGTCATCACATTCTCATACTAACATGGCTATCAGACGCTCCCGGTCACCGTGATTTCATCAAGAACATGAT
>SY72 [organism=Fusarium asiaticum] Translation elongation factor-1 alpha gene, partial sequence
GTGAGTACCACCGCATCCCAACCCCGCCGACACTTGGCGGGGTAGTTTCAAATTTCCAATGTGCTGACATACTTTGATAGACCGGTCACTTGATCTACCAGTGCGGTGGTATCGACAAGCGAACCATCGAGAAGTTCGAGAAGGTTGGTCTCATTTTCCTCGATCGCGCGCCCTTTTCCTTTCGAAATATCATTCGAATCGCACTCACACGACGACTCGATACGCGCCTGTTACCCCGCTCGAGGTCAAAAATTTTGCGGCTTTGTCGTAATTTTTTTCCCTGGTGGGGCTCATACCCCGCCACTCGAGCGACAGGCGTTTGCCCTCTTCCCACAAACCATTCCCTGGGCGCTCATCATCACGTGTCAACCAGTCACTAACCACCTGTCAATAGGAAGCCGCCGAGCTCGGTAAGGGTTCCTTCAAGTACGCCTGGGTTCTTGACAAGCTCAAAGCCGAGCGTGAGCGTGGTATCACCATTGATATCGCCCTCTGGAAGTTCGAGACTCCTCGCTACTATGTCACCGTCATTGGTATGTTGTCACCACTGCTGTCATCACATTCTCATACTAACATGGCTATCAGACGCTCCCGGTCACCGTGATTTCATCAAGAACATGAT
>SY75 [organism=Fusarium asiaticum] Translation elongation factor-1 alpha gene, partial sequence
GTGAGTACCACCGCATCCCAACCCCGCCGACACTTGGCGGGGTAGTTTCAAATTTCCAATGTGCTGACATACTTTGATAGACCGGTCACTTGATCTACCAGTGCGGTGGTATCGACAAGCGAACCATCGAGAAGTTCGAGAAGGTTGGTCTCATTTTCCTCGATCGCGCGCCCTTTTCCTTTCGAAATATCATTCGAATCGCACTCACACGACGACTCGATACGCGCCTGTTACCCCGCTCGAGGTCAAAAATTTTGCGGCTTTGTCGTAATTTTTTTCCCTGGTGGGGCTCATACCCCGCCACTCGAGCGACAGGCGTTTGCCCTCTTCCCACAAACCATTCTCTGGGCGCTCATCATCACGTGTCAACCAGTCACTAACCACCTGTCAATAGGAAGCCGCCGAGCTCGGTAAGGGTTCCTTCAAGTACGCCTGGGTTCTTGACAAGCTCAAAGCCGAGCGTGAGCGTGGTATCACCATTGATATCGCCCTCTGGAAGTTCGAGACTCCTCGCTACTATGTCACCGTCATTGGTATGTTGTCACCACTGCTGTCATCACATTCTCATACTAACATGGCTATCAGACGCTCCCGGTCACCGTGATTTCATCAAGAACATGAT
>SY2 [organism=Fusarium asiaticum] Translation elongation factor-1 alpha gene, partial sequence
GTGAGTACCACCGCATCCCAACCCCGCCGACACTTGGCGGGGTAGTTTCAAATTTCCAATGTGCTGACATACTTTGATAGACCGGTCACTTGATCTACCAGTGCGGTGGTATCGACAAGCGAACCATCGAGAAGTTCGAGAAGGTTGGTCTCATTTTCCTCGATCGCGCGCCCTTTTCCTTTCGAAATATCATTCGAATCGCACTCACACGACGACTCGATACGCGCCTGTTACCCCGCTCGAGGTCAAAAATTTTGCGGCTTTGTCGTAATTTTTTTCCCTGGTGGGGCTCATACCCCGCCACTCGAGCGACAGGCGTTTGCCCTCTTCCCACAAACCATTCCCTGGGCGCTCATCATCACGTGTCAACCAGTCACTAACCACCTGTCAATAGGAAGCCGCCGAGCTCGGTAAGGGTTCCTTCAAGTACGCCTGGGTTCTTGACAAGCTCAAAGCCGAGCGTGAGCGTGGTATCACCATTGATATCGCCCTCTGGAAGTTCGAGACTCCTCGCTACTATGTCACCGTCATTGGTATGTTGTCACCACTGCTGTCATCACATTCTCATACTAACATGGCTATCAGACGCTCCCGGTCACCGTGATTTCATCAAGAACATGAT
>SY86 [organism=Fusarium asiaticum] Translation elongation factor-1 alpha gene, partial sequence
GTGAGTACCACCGCATCCCAACCCCGCCGACACTTGGCGGGGTAGTTTCAAATTTCCAATGTGCTGACATACTTTGATAGACCGGTCACTTGATCTACCAGTGCGGTGGTATCGACAAGCGAACCATCGAGAAGTTCGAGAAGGTTGGTCTCATTTTCCTCGATCGCGCGCCCTTTTCCTTTCGAAATATCATTCGAATCGCACTCACACGACGACTCGATACGCGCCTGTTACCCCGCTCGAGGTCAAAAATTTTGCGGCTTTGTCGTAATTTTTTTCCCTGGTGGGGCTCATACCCCGCCACTCGAGCGACAGGCGTTTGCCCTCTTCCCACAAACCATTCCCTGGGCGCTCATCATCACGTGTCAACCAGTCACTAACCACCTGTCAATAGGAAGCCGCCGAGCTCGGTAAGGGTTCCTTCAAGTACGCCTGGGTTCTTGACAAGCTCAAAGCCGAGCGTGAGCGTGGTATCACCATTGATATCGCCCTCTGGAAGTTCGAGACTCCTCGCTACTATGTCACCGTCATTGGTATGTTGTCACCACTGCTGTCATCACATTCTCATACTAACATGGCTATCAGACGCTCCCGGTCACCGTGATTTCATCAAGAACATGAT
>SY150 [organism=Fusarium asiaticum] Translation elongation factor-1 alpha gene, partial sequence
GTGAGTACCACCGCATCCCAACCCCGCCGACACTTGGCGGGGTAGTTTCAAATTTCCAATGTGCTGACATACTTTGATAGACCGGTCACTTGATCTACCAGTGCGGTGGTATCGACAAGCGAACCATCGAGAAGTTCGAGAAGGTTGGTCTCATTTTCCTCGATCGCGCGCCCTTTTCCTTTCGAAATATCATTCGAATCGCACTCACACGACGACTCGATACGCGCCTGTTACCCCGCTCGAGGTCAAAAATTTTGCGGCTTTGTCGTAATTTTTTTCCCTGGTGGGGCTCATACCCCGCCACTCGAGCGACAGGCGTTTGCCCTCTTCCCACAAACCATTCCCTGGGCGCTCATCATCACGTGTCAACCAGTCACTAACCACCTGTCAATAGGAAGCCGCCGAGCTCGGTAAGGGTTCCTTCAAGTACGCCTGGGTTCTTGACAAGCTCAAAGCCGAGCGTGAGCGTGGTATCACCATTGATATCGCCCTCTGGAAGTTCGAGACTCCTCGCTACTATGTCACCGTCATTGGTATGTTGTCACCACTGCTGTCATCACATTCTCATACTAACATGGCTATCAGACGCTCCCGGTCACCGTGATTTCATCAAGAACATGAT
>SY95 [organism=Fusarium asiaticum] Translation elongation factor-1 alpha gene, partial sequence
GTGAGTACCACCGCATCCCAACCCCGCCGACACTTGGCGGGGTAGTTTCAAATTTCCAATGTGCTGACATACTTTGATAGACCGGTCACTTGATCTACCAGTGCGGTGGTATCGACAAGCGAACCATCGAGAAGTTCGAGAAGGTTGGTCTCATTTTCCTCGATCGCGCGCCCTTTTCCTTTCGAAATATCATTCGAATCGCACTCACACGACGACTCGATACGCGCCTGTTACCCCGCTCGAGGTCAAAAATTTTGCGGCTTTGTCGTAATTTTTTTCCCTGGTGGGGCTCATACCCCGCCACTCGAGCGACAGGCGTTTGCCCTCTTCCCACAAACCATTCCCTGGGCGCTCATCATCACGTGTCAACCAGTCACTAACCACCTGTCAATAGGAAGCCGCCGAGCTCGGTAAGGGTTCCTTCAAGTACGCCTGGGTTCTTGACAAGCTCAAAGCCGAGCGTGAGCGTGGTATCACCATTGATATCGCCCTCTGGAAGTTCGAGACTCCTCGCTACTATGTCACCGTCATTGGTATGTTGTCACCACTGCTGTCATCACATTCTCATACTAACATGGCTATCAGACGCTCCCGGTCACCGTGATTTCATCAAGAACATGAT
>SY101 [organism=Fusarium asiaticum] Translation elongation factor-1 alpha gene, partial sequence
GTGAGTACCACCGCATCCCAACCCCGCCGACACTTGGCGGGGTAGTTTCAAATTTCCAATGTGCTGACATACTTTGATAGACCGGTCACTTGATCTACCAGTGCGGTGGTATCGACAAGCGAACCATCGAGAAGTTCGAGAAGGTTGGTCTCATTTTCCTCGATCGCGCGCCCTTTTCCTTTCGAAATATCATTCGAATCGCACTCACACGACGACTCGATACGCGCCTGTTACCCCGCTCGAGGTCAAAAATTTTGCGGCTTTGTCGTAATTTTTTTCCCTGGTGGGGCTCATACCCCGCCACTCGAGCGACAGGCGTTTGCCCTCTTCCCACAAACCATTCCCTGGGCGCTCATCATCACGTGTCAACCAGTCACTAACCACCTGTCAATAGGAAGCCGCCGAGCTCGGTAAGGGTTCCTTCAAGTACGCCTGGGTTCTTGACAAGCTCAAAGCCGAGCGTGAGCGTGGTATCACCATTGATATCGCCCTCTGGAAGTTCGAGACTCCTCGCTACTATGTCACCGTCATTGGTATGTTGTCACCACTGCTGTCATCACATTCTCATACTAACATGGCTATCAGACGCTCCCGGTCACCGTGATTTCATCAAGAACATGAT
>SY180 [organism=Fusarium asiaticum] Translation elongation factor-1 alpha gene, partial sequence
GTGAGTACCACCGCATCCCAACCCCGCCGACACTTGGCGGGGTAGTTTCAAATTTCCAATGTGCTGACATACTTTGATAGACCGGTCACTTGATCTACCAGTGCGGTGGTATCGACAAGCGAACCATCGAGAAGTTCGAGAAGGTTGGTCTCATTTTCCTCGATCGCGCGCCCTTTTCCTTTCGAAATATCATTCGAATCGCACTCACACGACGACTCGATACGCGCCTGTTACCCCGCTCGAGGTCAAAAATTTTGCGGCTTTGTCGTAATTTTTTTCCCTGGTGGGGCTCATACCCCGCCACTCGAGCGACAGGCGTTTGCCCTCTTCCCACAAACCATTCCCTGGGCGCTCATCATCACGTGTCAACCAGTCACTAACCACCTGTCAATAGGAAGCCGCCGAGCTCGGTAAGGGTTCCTTCAAGTACGCCTGGGTTCTTGACAAGCTCAAAGCCGAGCGTGAGCGTGGTATCACCATTGATATCGCCCTCTGGAAGTTCGAGACTCCTCGCTACTATGTCACCGTCATTGGTATGTTGTCACCACTGCTGTCATCACATTCTCATACTAACATGGCTATCAGACGCTCCCGGTCACCGTGATTTCATCAAGAACATGAT
>SY105 [organism=Fusarium asiaticum] Translation elongation factor-1 alpha gene, partial sequence
GTGAGTACCACCGCATCCCAACCCCGCCGACACTTGGCGGGGTAGTTTCAAATTTCCAATGTGCTGACATACTTTGATAGACCGGTCACTTGATCTACCAGTGCGGTGGTATCGACAAGCGAACCATCGAGAAGTTCGAGAAGGTTGGTCTCATTTTCCTCGATCGCGCGCCCTTTTCCTTTCGAAATATCATTCGAATCGCACTCACACGACGACTCGATACGCGCCTGTTACCCCGCTCGAGGTCAAAAATTTTGCGGCTTTGTCGTAATTTTTTTCCCTGGTGGGGCTCATACCCCGCCACTCGAGCGACAGGCGTTTGCCCTCTTCCCACAAACCATTCTCTGGGCGCTCATCATCACGTGTCAACCAGTCACTAACCACCTGTCAATAGGAAGCCGCCGAGCTCGGTAAGGGTTCCTTCAAGTACGCCTGGGTTCTTGACAAGCTCAAAGCCGAGCGTGAGCGTGGTATCACCATTGATATCGCCCTCTGGAAGTTCGAGACTCCTCGCTACTATGTCACCGTCATTGGTATGTTGTCACCACTGCTGTCATCACATTCTCATACTAACATGGCTATCAGACGCTCCCGGTCACCGTGATTTCATCAAGAACATGAT
>SY106 [organism=Fusarium asiaticum] Translation elongation factor-1 alpha gene, partial sequence
GTGAGTACCACCGCATCCCAACCCCGCCGACACTTGGCGGGGTAGTTTCAAATTTCCAATGTGCTGACATACTTTGATAGACCGGTCACTTGATCTACCAGTGCGGTGGTATCGACAAGCGAACCATCGAGAAGTTCGAGAAGGTTGGTCTCATTTTCCTCGATCGCGCGCCCTTTTCCTTTCGAAATATCATTCGAATCGCACTCACACGACGACTCGATACGCGCCTGTTACCCCGCTCGAGGTCAAAAATTTTGCGGCTTTGTCGTAATTTTTTTTTCCTAGTGGGGCTCATACCCCGCCACTCGAGCGACAGGCGTTTGCCCTCTTCACACAAACCATTCCCTGGGCGCTCATCATCACGTGTCAACCAGTCACTAACCACCTGTCAATAGGAAGCCGCCGAGCTCGGTAAGGGTTCCTTCAAGTACGCCTGGGTTCTTGACAAGCTCAAAGCCGAGCGTGAGCGTGGTATCACCATTGATATCGCCCTCTGGAAGTTCGAGACTCCTCGCTACTATGTCACCGTCATTGGTATGTTGTCACCACTGCTGTCATCACATTCTCATACTAACATGGCTATCAGACGCTCCCGGTCACCGTGATTTCATCAAGAACATGAT
>SY107 [organism=Fusarium asiaticum] Translation elongation factor-1 alpha gene, partial sequence
GTGAGTACCACCGCATCCCAACCCCGCCGACACTTGGCGGGGTAGTTTCAAATTTCCAATGTGCTGACATACTTTGATAGACCGGTCACTTGATCTACCAGTGCGGTGGTATCGACAAGCGAACCATCGAGAAGTTCGAGAAGGTTGGTCTCATTTTCCTCGATCGCGCGCCCTTTTCCTTTCGAAATATCATTCGAATCGCACTCACACGACGACTCGATACGCGCCTGTTACCCCGCTCGAGGTCAAAAATTTTGCGGCTTTGTCGTAATTTTTTTCCCTGGTGGGGCTCATACCCCGCCACTCGAGCGACAGGCGTTTGCCCTCTTCCCACAAACCATTCCCTGGGCGCTCATCATCACGTGTCAACCAGTCACTAACCACCTGTCAATAGGAAGCCGCCGAGCTCGGTAAGGGTTCCTTCAAGTACGCCTGGGTTCTTGACAAGCTCAAAGCCGAGCGTGAGCGTGGTATCACCATTGATATCGCCCTCTGGAAGTTCGAGACTCCTCGCTACTATGTCACCGTCATTGGTATGTTGTCACCACTGCTGTCATCACATTCTCATACTAACATGGCTATCAGACGCTCCCGGTCACCGTGATTTCATCAAGAACATGAT
>SY79 [organism=Fusarium asiaticum] Translation elongation factor-1 alpha gene, partial sequence
GTGAGTACCACCGCATCCCAACCCCGCCGACACTTGGCGGGGTAGTTTCAAATTTCCAATGTGCTGACATACTTTGATAGACCGGTCACTTGATCTACCAGTGCGGTGGTATCGACAAGCGAACCATCGAGAAGTTCGAGAAGGTTGGTCTCATTTTCCTCGATCGCGCGCCCTTTTCCTTTCGAAATATCATTCGAATCGCACTCACACGACGACTCGATACGCGCCTGTTACCCCGCTCGAGGTCAAAAATTTTGCGGCTTTGTCGTAATTTTTTTCCCTGGTGGGGCTCATACCCCGCCACTCGAGCGACAGGCGTTTGCCCTCTTCCCACAAACCATTCTCTGGGCGCTCATCATCACGTGTCAACCAGTCACTAACCACCTGTCAATAGGAAGCCGCCGAGCTCGGTAAGGGTTCCTTCAAGTACGCCTGGGTTCTTGACAAGCTCAAAGCCGAGCGTGAGCGTGGTATCACCATTGATATCGCCCTCTGGAAGTTCGAGACTCCTCGCTACTATGTCACCGTCATTGGTATGTTGTCACCACTGCTGTCATCACATTCTCATACTAACATGGCTATCAGACGCTCCCGGTCACCGTGATTTCATCAAGAACATGAT
>SY117 [organism=Fusarium asiaticum] Translation elongation factor-1 alpha gene, partial sequence
GTGAGTACCACCGCATCCCAACCCCGCCGACACTTGGCGGGGTAGTTTCAAATTTCCAATGTGCTGACATACTTTGATAGACCGGTCACTTGATCTACCAGTGCGGTGGTATCGACAAGCGAACCATCGAGAAGTTCGAGAAGGTTGGTCTCATTTTCCTCGATCGCGCGCCCTTTTCCTTTCGAAATATCATTCGAATCGCACTCACACGACGACTCGATACGCGCCTGTTACCCCGCTCGAGGTCAAAAATTTTGCGGCTTTGTCGTAATTTTTTTCCCTGGTGGGGCTCATACCCCGCCACTCGAGCGACAGGCGTTTGCCCTCTTCCCACAAACCATTCCCTGGGCGCTCATCATCACGTGTCAACCAGTCACTAACCACCTGTCAATAGGAAGCCGCCGAGCTCGGTAAGGGTTCCTTCAAGTACGCCTGGGTTCTTGACAAGCTCAAAGCCGAGCGTGAGCGTGGTATCACCATTGATATCGCCCTCTGGAAGTTCGAGACTCCTCGCTACTATGTCACCGTCATTGGTATGTTGTCACCACTGCTGTCATCACATTCTCATACTAACATGGCTATCAGACGCTCCCGGTCACCGTGATTTCATCAAGAACATGAT
>SY124 [organism=Fusarium asiaticum] Translation elongation factor-1 alpha gene, partial sequence
GTGAGTACCACCGCATCCCAACCCCGCCGACACTTGGCGGGGTAGTTTCAAATTTCCAATGTGCTGACATACTTTGATAGACCGGTCACTTGATCTACCAGTGCGGTGGTATCGACAAGCGAACCATCGAGAAGTTCGAGAAGGTTGGTCTCATTTTCCTCGATCGCGCGCCCTTTTCCTTTCGAAATATCATTCGAATCGCACTCACACGACGACTCGATACGCGCCTGTTACCCCGCTCGAGGTCAAAAATTTTGCGGCTTTGTCGTAATTTTTTTCCCTGGTGGGGCTCATACCCCGCCACTCGAGCGACAGGCGTTTGCCCTCTTCCCACAAACCATTCCCTGGGCGCTCATCATCACGTGTCAACCAGTCACTAACCACCTGTCAATAGGAAGCCGCCGAGCTCGGTAAGGGTTCCTTCAAGTACGCCTGGGTTCTTGACAAGCTCAAAGCCGAGCGTGAGCGTGGTATCACCATTGATATCGCCCTCTGGAAGTTCGAGACTCCTCGCTACTATGTCACCGTCATTGGTATGTTGTCACCACTGCTGTCATCACATTCTCATACTAACATGGCTATCAGACGCTCCCGGTCACCGTGATTTCATCAAGAACATGA
>SY127 [organism=Fusarium asiaticum] Translation elongation factor-1 alpha gene, partial sequence
GTGAGTACCACCGCATCCCAACCCCGCCGACACTTGGCGGGGTAGTTTCAAATTTCCAATGTGCTGACATACTTTGATAGACCGGTCACTTGATCTACCAGTGCGGTGGTATCGACAAGCGAACCATCGAGAAGTTCGAGAAGGTTGGTCTCATTTTCCTCGATCGCGCGCCCTTTTCCTTTCGAAATATCATTCGAATCGCACTCACACGACGACTCGATACGCGCCTGTTACCCCGCTCGAGGTCAAAAATTTTGCGGCTTTGTCGTAATTTTTTTTCCTAGTGGGGCTCATACCCCGCCACTCGAGCGACAGGCGTTTGCCCTCTTCACACAAACCATTCCCTGGGCGCTCATCATCACGTGTCAACCAGTCACTAACCACCTGTCAATAGGAAGCCGCCGAGCTCGGTAAGGGTTCCTTCAAGTACGCCTGGGTTCTTGACAAGCTCAAAGCCGAGCGTGAGCGTGGTATCACCATTGATATCGCCCTCTGGAAGTTCGAGACTCCTCGCTACTATGTCACCGTCATTGGTATGTTGTCACCACTGCTGTCATCACATTCTCATACTAACATGGCTATCAGACGCTCCCGGTCACCGTGATTTCATCAAGAACATGAT
>SY145 [organism=Fusarium asiaticum] Translation elongation factor-1 alpha gene, partial sequence
GTGAGTACCACCGCATCCCAACCCCACCGACACTTGGCGGGGTAGTTTCAAATTTCCAATGTGCTGACATACTTTGATAGACCGGTCACTTGATCTACCAGTGCGGTGGTATCGACAAGCGAACCATCGAGAAGTTCGAGAAGGTTGGTCTCATTTTCCTCGATCGCGCGCCCTTTTCCTTTCGAAATATCATTCGAATCGCACTCACACGACGACTCGATACGCGCCTGTTACCCCGCTCGAGGTCAAAAATTTTGCGGCTTTGTCGTAATTTTTTTCCCTGGTGGGGCTCATACCCCGCCACTCGAGCGACAGGCGTTTGCCCTCTTCCCACAAACCATTCCCTGGGCGCTCATCATCACGTGTCAACCAGTCACTAACCACCTGTCAATAGGAAGCCGCCGAGCTCGGTAAGGGTTCCTTCAAGTACGCCTGGGTTCTTGACAAGCTCAAAGCCGAGCGTGAGCGTGGTATCACCATTGATATCGCCCTCTGGAAGTTCGAGACTCCTCGCTACTATGTCACCGTCATTGGTATGTTGTCACCACTGCTGTCATCACATTCTCATACTAACATGGCTATCAGACGCTCCCGGTCACCGTGATTTCATCAAGAACATGAT
>SY116 [organism=Fusarium asiaticum] Translation elongation factor-1 alpha gene, partial sequence
GTGAGTACCACCGCATCCCAACCCCGCCGACACTTGGCGGGGTAGTTTCAAATTTCCAATGTGCTGACATACTTTGATAGACCGGTCACTTGATCTACCAGTGCGGTGGTATCGACAAGCGAACCATCGAGAAGTTCGAGAAGGTTGGTCTCATTTTCCTCGATCGCGCGCCCTTTTCCTTTCGAAATATCATTCGAATCGCACTCACACGACGACTCGATACGCGCCTGTTACCCCGCTCGAGGTCAAAAATTTTGCGGCTTTGTCGTAATTTTTTTCCCTGGTGGGGCTCATACCCCGCCACTCGAGCGACAGGCGTTTGCCCTCTTCCCACAAACCATTCCCTGGGCGCTCATCATCACGTGTCAACCAGTCACTAACCACCTGTCAATAGGAAGCCGCCGAGCTCGGTAAGGGTTCCTTCAAGTACGCCTGGGTTCTTGACAAGCTCAAAGCCGAGCGTGAGCGTGGTATCACCATTGATATCGCCCTCTGGAAGTTCGAGACTCCTCGCTACTATGTCACCGTCATTGGTATGTTGTCACCACTGCTGTCATCACATTCTCATACTAACATGGCTATCAGACGCTCCCGGTCACCGTGATTTCATCAAGAACATGAT
